# Supplementary material for: 4-[3-(Pyridin-4-yl)prop­yl]pyridinium 2-carb­oxy­benzoate
Source: Acta Crystallogr Sect E Struct Rep Online. 2012 Jul 4;68(Pt 8):o2319. doi: 10.1107/S1600536812029339 (PMC3414185; doi:10.1107/S1600536812029339)
Supplement: Supplementary file 1 [file e-68-o2319-sup1.cif]

##############################################################################
#                                                                            #
# This CIF contains the data in a paper accepted for publication in          #
# Acta Crystallographica Section E. It conforms to the requirements of       #
# Notes for Authors for Acta Crystallographica Section E, and has been       #
# peer reviewed under the auspices of the IUCr Commission on Journals.       #
#                                                                            #
# Full details of the Crystallographic Information File format               #
# are given in the paper "The Crystallographic Information File (CIF):       #
# a New Standard Archive File for Crystallography" by S. R. Hall, F. H.      #
# Allen and I. D. Brown [Acta Cryst. (1991), A47, 655-685].                  #
#                                                                            #
# The current version of the core CIF dictionary is obtainable from          #
# ftp://ftp.iucr.org/pub/cif_core.dic.                                       #
#                                                                            #
# Software is freely available for graphical display of the structure(s)     #
# in this CIF. For information consult the CIF software page                 #
# http://www.iucr.org/resources/cif/software.                                #
#                                                                            #
# This file may be used for bona fide research purposes within the           #
# scientific community so long as proper attribution is given to the journal # 
# article from which it was obtained.                                        #
#                                                                            #
##############################################################################
data_global
_audit_creation_method     'form.cif (version 2.0)'
_journal_data_validation_number     ?
_journal_date_recd_electronic     2012-06-19
_journal_date_accepted     2012-06-27
_journal_name_full     'Acta Crystallographica, Section E'
_journal_year     2012
_journal_volume     68
_journal_issue      8
_journal_page_first     o2319
_journal_page_last     o2319
_journal_paper_category     QO
_journal_paper_doi     10.1107/S1600536812029339
_journal_coeditor_code     MW2074
_publ_contact_author_name     'Wei Xu'
_publ_contact_author_address
;
      Center of Applied Solid State Chemistry Research
      Ningbo University
      Ningbo 315211
      People's Republic of China
;
_publ_contact_author_email     'xuwei@nbu.edu.cn'
_publ_contact_author_fax     '86 574 87600792'
_publ_contact_author_phone     '86 574 87600792'
_publ_section_title
;
4-[3-(Pyridin-4-yl)propyl]pyridinium 2-carboxybenzoate
;
loop_
    _publ_author_name
    _publ_author_footnote
    _publ_author_address
    'Wei Xu' ?
;
      Center of Applied Solid State Chemistry Research
      Ningbo University
      Ningbo 315211
      People's Republic of China
;
    'Jin-Li Qi' ?
;
      Center of Applied Solid State Chemistry Research
      Ningbo University
      Ningbo 315211
      People's Republic of China
;
data_I
_audit_creation_method     SHELXL-97
_chemical_name_systematic
;
4-[3-(Pyridin-4-yl)propyl]pyridinium 2-carboxybenzoate
;
_chemical_name_common     ?
_chemical_formula_moiety     'C13 H15 N2 +, C8 H5 O4 -'
_chemical_formula_sum     'C21 H20 N2 O4'
_chemical_formula_iupac     'C13 H15 N2 +, C8 H5 O4 -'
_chemical_formula_weight     364.39
_chemical_melting_point     ?
_symmetry_cell_setting     orthorhombic
_symmetry_space_group_name_H-M     'P b c m'
_symmetry_space_group_name_Hall     '-P 2c 2b'
loop_
    _symmetry_equiv_pos_as_xyz
    'x, y, z'
    '-x, -y, z+1/2'
    '-x, y+1/2, -z+1/2'
    'x, -y+1/2, -z'
    '-x, -y, -z'
    'x, y, -z-1/2'
    'x, -y-1/2, z-1/2'
    '-x, y-1/2, z'
_cell_length_a     7.5950(15)
_cell_length_b     12.822(3)
_cell_length_c     17.340(4)
_cell_angle_alpha     90.00
_cell_angle_beta     90.00
_cell_angle_gamma     90.00
_cell_volume     1688.6(6)
_cell_formula_units_Z     4
_cell_measurement_reflns_used     10355
_cell_measurement_theta_min     3.0
_cell_measurement_theta_max     27.4
_cell_measurement_temperature     295(2)
_exptl_crystal_description     block
_exptl_crystal_colour     colorless
_exptl_crystal_size_max     0.35
_exptl_crystal_size_mid     0.24
_exptl_crystal_size_min     0.21
_exptl_crystal_density_diffrn     1.433
_exptl_crystal_density_meas     ?
_exptl_crystal_density_method     'not measured'
_exptl_crystal_F_000     768
_exptl_absorpt_coefficient_mu     0.100
_exptl_absorpt_correction_type     multi-scan
_exptl_absorpt_process_details     '(<i>ABSCOR</i>; Higashi, 1995)'
_exptl_absorpt_correction_T_min     0.761
_exptl_absorpt_correction_T_max     0.865
_exptl_special_details
;
;
_diffrn_ambient_temperature     295(2)
_diffrn_radiation_type     MoK\a
_diffrn_radiation_wavelength     0.71073
_diffrn_radiation_source     'fine-focus sealed tube'
_diffrn_radiation_monochromator     graphite
_diffrn_measurement_device_type     'Rigaku R-AXIS RAPID CCD'
_diffrn_measurement_method     '\w scans'
_diffrn_detector_area_resol_mean     ?
_diffrn_reflns_number     16479
_diffrn_reflns_av_R_equivalents     0.0391
_diffrn_reflns_av_sigmaI/netI     0.0677
_diffrn_reflns_theta_min     3.12
_diffrn_reflns_theta_max     28.77
_diffrn_reflns_theta_full     27.50
_diffrn_measured_fraction_theta_max     0.925
_diffrn_measured_fraction_theta_full     0.998
_diffrn_reflns_limit_h_min     -10
_diffrn_reflns_limit_h_max     10
_diffrn_reflns_limit_k_min     -16
_diffrn_reflns_limit_k_max     16
_diffrn_reflns_limit_l_min     -22
_diffrn_reflns_limit_l_max     22
_diffrn_standards_number     ?
_diffrn_standards_interval_count     ?
_diffrn_standards_interval_time     ?
_diffrn_standards_decay_%     ?
_refine_special_details
;
 Refinement of F^2^ against ALL reflections.  The weighted R-factor wR and
 goodness of fit S are based on F^2^, conventional R-factors R are based
 on F, with F set to zero for negative F^2^. The threshold expression of
 F^2^ > 2s\(F^2^) is used only for calculating R-factors(gt) etc. and is
 not relevant to the choice of reflections for refinement.  R-factors based
 on F^2^ are statistically about twice as large as those based on F, and R-
 factors based on ALL data will be even larger.
;
_reflns_number_total     2097
_reflns_number_gt     1468
_reflns_threshold_expression     I>2\s(I)
_refine_ls_structure_factor_coef     Fsqd
_refine_ls_matrix_type     full
_refine_ls_R_factor_all     0.0616
_refine_ls_R_factor_gt     0.0416
_refine_ls_wR_factor_gt     0.1022
_refine_ls_wR_factor_ref     0.1182
_refine_ls_goodness_of_fit_ref     1.140
_refine_ls_restrained_S_all     1.140
_refine_ls_number_reflns     2097
_refine_ls_number_parameters     134
_refine_ls_number_restraints     0
_refine_ls_hydrogen_treatment     constr
_refine_ls_weighting_scheme     calc
_refine_ls_weighting_details
         'calc w=1/[\s^2^(Fo^2^)+(0.0519P)^2^+0.2824P] where P=(Fo^2^+2Fc^2^)/3'
_atom_sites_solution_hydrogens     geom
_atom_sites_solution_primary     direct
_atom_sites_solution_secondary     difmap
_refine_ls_shift/su_max     0.001
_refine_ls_shift/su_mean     0.000
_refine_diff_density_max     0.249
_refine_diff_density_min     -0.235
_refine_ls_extinction_method     '<i>SHELXL97</i> (Sheldrick, 2008)'
_refine_ls_extinction_coef     0.009(2)
_refine_ls_extinction_expression
                                  'Fc^*^=kFc[1+0.001xFc^2^\l^3^/sin(2\q)]^-1/4^'
loop_
    _atom_type_symbol
    _atom_type_description
    _atom_type_scat_dispersion_real
    _atom_type_scat_dispersion_imag
    _atom_type_scat_source
    'C' 'C' 0.0033 0.0016
                         'International Tables Vol C Tables 4.2.6.8 and 6.1.1.4'
    'H' 'H' 0.0000 0.0000
                         'International Tables Vol C Tables 4.2.6.8 and 6.1.1.4'
    'N' 'N' 0.0061 0.0033
                         'International Tables Vol C Tables 4.2.6.8 and 6.1.1.4'
    'O' 'O' 0.0106 0.0060
                         'International Tables Vol C Tables 4.2.6.8 and 6.1.1.4'
_computing_data_collection     '<i>RAPID-AUTO</i> (Rigaku, 1998)'
_computing_cell_refinement     '<i>RAPID-AUTO</i> (Rigaku, 1998)'
_computing_data_reduction     '<i>CrystalStructure</i> (Rigaku/MSC, 2004)'
_computing_structure_solution     '<i>SHELXS97</i> (Sheldrick, 2008)'
_computing_structure_refinement     '<i>SHELXL97</i> (Sheldrick, 2008)'
_computing_molecular_graphics     '<i>SHELXTL</i> (Sheldrick, 2008)'
_computing_publication_material     '<i>SHELXL97</i> (Sheldrick, 2008)'
loop_
    _atom_site_type_symbol
    _atom_site_label
    _atom_site_fract_x
    _atom_site_fract_y
    _atom_site_fract_z
    _atom_site_U_iso_or_equiv
    _atom_site_adp_type
    _atom_site_calc_flag
    _atom_site_refinement_flags
    _atom_site_occupancy
    _atom_site_symmetry_multiplicity
    _atom_site_disorder_assembly
    _atom_site_disorder_group
    N N1 0.8736(2) -0.21026(13) 0.2500 0.0453(5) Uani d S 1 2 . .
    N N2 0.8483(2) 0.57374(13) 0.2500 0.0429(5) Uani d S 1 2 . .
    H H1C 0.8714 0.6418 0.2500 0.051 Uiso d SR 1 2 . .
    C C1 0.8371(2) -0.16092(12) 0.31554(11) 0.0493(4) Uani d . 1 1 . .
    H H1A 0.8639 -0.1968 0.3627 0.059 Uiso d R 1 1 . .
    C C2 0.7584(2) -0.06488(12) 0.31769(10) 0.0467(4) Uani d . 1 1 . .
    H H2A 0.7353 -0.0339 0.3671 0.056 Uiso d R 1 1 . .
    C C3 0.7146(2) -0.01559(14) 0.2500 0.0384(5) Uani d S 1 2 . .
    C C4 0.6189(3) 0.08572(14) 0.2500 0.0479(6) Uani d S 1 2 . .
    H H4A 0.5447 0.0900 0.2954 0.057 Uiso d R 1 1 . .
    C C5 0.7251(3) 0.18449(13) 0.2500 0.0357(5) Uani d S 1 2 . .
    H H5A 0.8000 0.1860 0.2953 0.043 Uiso d R 1 1 . .
    C C6 0.6092(3) 0.27893(15) 0.2500 0.0498(6) Uani d S 1 2 . .
    H H6A 0.5345 0.2759 0.2047 0.060 Uiso d R 1 1 . .
    C C7 0.6985(2) 0.38213(14) 0.2500 0.0341(5) Uani d S 1 2 . .
    C C8 0.7398(2) 0.43148(11) 0.18191(10) 0.0440(4) Uani d . 1 1 . .
    H H8A 0.7151 0.3996 0.1330 0.053 Uiso d R 1 1 . .
    C C9 0.8148(2) 0.52775(12) 0.18304(10) 0.0473(4) Uani d . 1 1 . .
    H H9A 0.8420 0.5663 0.1371 0.057 Uiso d R 1 1 . .
    O O1 0.86718(15) 0.04809(8) 0.50729(7) 0.0502(3) Uani d . 1 1 . .
    H H1B 0.9617 0.0127 0.4997 0.060 Uiso d PR 0.50 1 . .
    O O2 0.97024(14) 0.17373(8) 0.43243(7) 0.0512(4) Uani d . 1 1 . .
    C C10 0.3974(2) 0.19800(13) 0.48994(11) 0.0490(4) Uani d . 1 1 . .
    H H10A 0.2898 0.1610 0.4801 0.059 Uiso d R 1 1 . .
    C C11 0.54838(18) 0.14650(12) 0.48015(9) 0.0408(4) Uani d . 1 1 . .
    H H11A 0.5480 0.0747 0.4645 0.049 Uiso d R 1 1 . .
    C C12 0.70198(17) 0.19725(10) 0.48994(8) 0.0302(3) Uani d . 1 1 . .
    C C13 0.86229(17) 0.13822(10) 0.47497(8) 0.0324(3) Uani d . 1 1 . .
loop_
    _atom_site_aniso_label
    _atom_site_aniso_U_11
    _atom_site_aniso_U_22
    _atom_site_aniso_U_33
    _atom_site_aniso_U_12
    _atom_site_aniso_U_13
    _atom_site_aniso_U_23
    N1 0.0325(9) 0.0294(8) 0.0741(14) 0.0014(7) 0.000 0.000
    N2 0.0304(9) 0.0241(8) 0.0741(14) -0.0003(7) 0.000 0.000
    C1 0.0470(9) 0.0382(8) 0.0628(11) 0.0019(7) -0.0092(8) 0.0035(7)
    C2 0.0489(9) 0.0369(8) 0.0542(10) 0.0009(7) -0.0054(8) -0.0073(7)
    C3 0.0283(9) 0.0228(9) 0.0640(14) -0.0036(8) 0.000 0.000
    C4 0.0332(11) 0.0247(10) 0.0857(18) -0.0003(8) 0.000 0.000
    C5 0.0301(9) 0.0243(9) 0.0526(13) -0.0011(8) 0.000 0.000
    C6 0.0323(10) 0.0260(10) 0.0910(19) 0.0005(8) 0.000 0.000
    C7 0.0268(9) 0.0228(9) 0.0526(13) 0.0027(7) 0.000 0.000
    C8 0.0487(9) 0.0393(8) 0.0439(9) 0.0007(7) 0.0065(7) -0.0084(7)
    C9 0.0466(9) 0.0405(8) 0.0549(10) 0.0019(7) 0.0135(8) 0.0077(7)
    O1 0.0505(6) 0.0353(5) 0.0648(8) 0.0142(5) 0.0181(6) 0.0157(5)
    O2 0.0420(6) 0.0424(6) 0.0693(8) 0.0060(5) 0.0224(6) 0.0121(5)
    C10 0.0287(7) 0.0587(10) 0.0596(11) -0.0085(6) -0.0012(7) 0.0015(8)
    C11 0.0390(8) 0.0348(7) 0.0484(9) -0.0082(6) 0.0007(7) -0.0002(7)
    C12 0.0297(7) 0.0289(7) 0.0321(7) -0.0015(5) 0.0009(5) 0.0022(5)
    C13 0.0340(7) 0.0279(6) 0.0354(7) -0.0004(5) 0.0030(6) -0.0020(6)
_geom_special_details
;
 All esds (except the esd in the dihedral angle between two l.s. planes)
 are estimated using the full covariance matrix.  The cell esds are taken
 into account individually in the estimation of esds in distances, angles
 and torsion angles; correlations between esds in cell parameters are only
 used when they are defined by crystal symmetry.  An approximate (isotropic)
 treatment of cell esds is used for estimating esds involving l.s. planes.
;
loop_
    _geom_bond_atom_site_label_1
    _geom_bond_atom_site_label_2
    _geom_bond_site_symmetry_2
    _geom_bond_distance
    _geom_bond_publ_flag
    N1 C1 . 1.3299(19) ?
    N1 C1 6_556 1.3299(19) ?
    N2 C9 . 1.3269(19) ?
    N2 C9 6_556 1.3270(19) ?
    N2 H1C . 0.8900 ?
    C1 C2 . 1.370(2) ?
    C1 H1A . 0.9600 ?
    C2 C3 . 1.3740(19) ?
    C2 H2A . 0.9601 ?
    C3 C2 6_556 1.3741(19) ?
    C3 C4 . 1.489(3) ?
    C4 C5 . 1.501(3) ?
    C4 H4A . 0.9701 ?
    C5 C6 . 1.497(3) ?
    C5 H5A . 0.9701 ?
    C6 C7 . 1.487(3) ?
    C6 H6A . 0.9701 ?
    C7 C8 6_556 1.3758(19) ?
    C7 C8 . 1.3758(19) ?
    C8 C9 . 1.360(2) ?
    C8 H8A . 0.9600 ?
    C9 H9A . 0.9600 ?
    O1 C13 . 1.2849(17) ?
    O1 H1B . 0.8600 ?
    O2 C13 . 1.1931(16) ?
    C10 C11 . 1.334(2) ?
    C10 C10 4_556 1.379(3) ?
    C10 H10A . 0.9600 ?
    C11 C12 . 1.3465(19) ?
    C11 H11A . 0.9599 ?
    C12 C12 4_556 1.397(3) ?
    C12 C13 . 1.4569(18) ?
loop_
    _geom_angle_atom_site_label_1
    _geom_angle_atom_site_label_2
    _geom_angle_atom_site_label_3
    _geom_angle_site_symmetry_1
    _geom_angle_site_symmetry_3
    _geom_angle
    _geom_angle_publ_flag
    C1 N1 C1 . 6_556 117.43(19) ?
    C9 N2 C9 . 6_556 122.11(18) ?
    C9 N2 H1C . . 118.3 ?
    C9 N2 H1C 6_556 . 118.3 ?
    N1 C1 C2 . . 122.82(17) ?
    N1 C1 H1A . . 117.2 ?
    C2 C1 H1A . . 120.0 ?
    C1 C2 C3 . . 119.74(16) ?
    C1 C2 H2A . . 118.4 ?
    C3 C2 H2A . . 121.8 ?
    C2 C3 C2 . 6_556 117.37(18) ?
    C2 C3 C4 . . 121.30(9) ?
    C2 C3 C4 6_556 . 121.30(9) ?
    C3 C4 C5 . . 118.30(17) ?
    C3 C4 H4A . . 109.4 ?
    C5 C4 H4A . . 105.3 ?
    C6 C5 C4 . . 111.53(16) ?
    C6 C5 H5A . . 109.2 ?
    C4 C5 H5A . . 109.4 ?
    C7 C6 C5 . . 116.88(17) ?
    C7 C6 H6A . . 107.6 ?
    C5 C6 H6A . . 108.1 ?
    C8 C7 C8 6_556 . 118.23(18) ?
    C8 C7 C6 6_556 . 120.88(9) ?
    C8 C7 C6 . . 120.88(9) ?
    C9 C8 C7 . . 120.05(15) ?
    C9 C8 H8A . . 118.8 ?
    C7 C8 H8A . . 121.1 ?
    N2 C9 C8 . . 119.76(16) ?
    N2 C9 H9A . . 117.1 ?
    C8 C9 H9A . . 123.1 ?
    C13 O1 H1B . . 115.6 ?
    C11 C10 C10 . 4_556 120.74(9) ?
    C11 C10 H10A . . 117.7 ?
    C10 C10 H10A 4_556 . 121.5 ?
    C10 C11 C12 . . 119.30(14) ?
    C10 C11 H11A . . 120.5 ?
    C12 C11 H11A . . 120.1 ?
    C11 C12 C12 . 4_556 119.96(9) ?
    C11 C12 C13 . . 116.78(12) ?
    C12 C12 C13 4_556 . 123.20(7) ?
    O2 C13 O1 . . 126.37(13) ?
    O2 C13 C12 . . 119.09(12) ?
    O1 C13 C12 . . 114.43(12) ?
loop_
    _geom_torsion_atom_site_label_1
    _geom_torsion_atom_site_label_2
    _geom_torsion_atom_site_label_3
    _geom_torsion_atom_site_label_4
    _geom_torsion_site_symmetry_1
    _geom_torsion_site_symmetry_2
    _geom_torsion_site_symmetry_3
    _geom_torsion_site_symmetry_4
    _geom_torsion
    _geom_torsion_publ_flag
    C1 N1 C1 C2 6_556 . . . 2.7(3) ?
    N1 C1 C2 C3 . . . . -0.3(3) ?
    C1 C2 C3 C2 . . . 6_556 -2.1(3) ?
    C1 C2 C3 C4 . . . . 176.15(16) ?
    C2 C3 C4 C5 . . . . 90.90(17) ?
    C2 C3 C4 C5 6_556 . . . -90.90(17) ?
    C3 C4 C5 C6 . . . . 180.0 ?
    C4 C5 C6 C7 . . . . 180.0 ?
    C5 C6 C7 C8 . . . 6_556 -90.46(16) ?
    C5 C6 C7 C8 . . . . 90.46(16) ?
    C8 C7 C8 C9 6_556 . . . -1.8(3) ?
    C6 C7 C8 C9 . . . . 177.27(16) ?
    C9 N2 C9 C8 6_556 . . . 1.7(3) ?
    C7 C8 C9 N2 . . . . 0.1(2) ?
    C10 C10 C11 C12 4_556 . . . -0.2(3) ?
    C10 C11 C12 C12 . . . 4_556 -0.1(3) ?
    C10 C11 C12 C13 . . . . -177.23(15) ?
    C11 C12 C13 O2 . . . . 128.23(16) ?
    C12 C12 C13 O2 4_556 . . . -48.8(2) ?
    C11 C12 C13 O1 . . . . -48.27(18) ?
    C12 C12 C13 O1 4_556 . . . 134.66(18) ?
loop_
    _geom_hbond_atom_site_label_D
    _geom_hbond_atom_site_label_H
    _geom_hbond_atom_site_label_A
    _geom_hbond_site_symmetry_A
    _geom_hbond_distance_DH
    _geom_hbond_distance_HA
    _geom_hbond_distance_DA
    _geom_hbond_angle_DHA
    N2 H1C N1 1_565 0.89 1.90 2.776(2) 169
    O1 H1B O1 5_756 0.86 1.52 2.378(2) 176
    C1 H1A O2 8_755 0.96 2.41 3.278(2) 150
    C8 H8A O1 7_565 0.96 2.56 3.190(2) 124
    C9 H9A O2 3_755 0.96 2.32 3.1903(19) 150
_iucr_refine_instructions_details
;
TITL tref-1 in Pbcm
CELL 0.71073   7.5950  12.8224  17.3404  90.000  90.000  90.000
ZERR   4.00   0.0015   0.0026   0.0035   0.000   0.000   0.000
LATT 1
SYMM -X, -Y, 0.5+Z
SYMM -X, 0.5+Y, 0.5-Z
SYMM X, 0.5-Y, -Z
SFAC C  H  N  O
UNIT 84  80  8  16
L.S. 5
ACTA 55
BOND $H
FMAP 2
PLAN 5
EQIV $1 x, y+1, z
EQIV $2 -x+2, -y, -z+1
EQIV $3 -x+2, y-0.5, z
EQIV $4 x, -y+0.5, z-0.5
EQIV $5 -x+2, y+0.5, -z+0.5
HTAB N2 N1_$1
HTAB O1 O1_$2
HTAB C1 O2_$3
HTAB C8 O1_$4
HTAB C9 O2_$5
CONF
WGHT    0.051900    0.282400
EXTI    0.008781
FVAR       0.14122
N1    3    0.873618   -0.210260    0.250000    10.50000    0.03248    0.02939 =
         0.07415    0.00000    0.00000    0.00142
N2    3    0.848287    0.573744    0.250000    10.50000    0.03038    0.02410 =
         0.07410    0.00000    0.00000   -0.00028
AFIX   3
H1C   2    0.871377    0.641795    0.250000    10.50000   -1.20000
AFIX   0
C1    1    0.837137   -0.160922    0.315542    11.00000    0.04698    0.03817 =
         0.06278    0.00350   -0.00925    0.00186
AFIX   3
H1A   2    0.863867   -0.196752    0.362722    11.00000   -1.20000
AFIX   0
C2    1    0.758385   -0.064883    0.317693    11.00000    0.04887    0.03688 =
         0.05423   -0.00733   -0.00535    0.00093
AFIX   3
H2A   2    0.735305   -0.033903    0.367073    11.00000   -1.20000
AFIX   0
C3    1    0.714613   -0.015591    0.250000    10.50000    0.02829    0.02281 =
         0.06401    0.00000    0.00000   -0.00364
C4    1    0.618920    0.085719    0.250000    10.50000    0.03325    0.02474 =
         0.08571    0.00000    0.00000   -0.00030
AFIX   3
H4A   2    0.544701    0.089969    0.295420    11.00000   -1.20000
AFIX   0
C5    1    0.725054    0.184488    0.250000    10.50000    0.03008    0.02426 =
         0.05264    0.00000    0.00000   -0.00114
AFIX   3
H5A   2    0.799984    0.185968    0.295290    11.00000   -1.20000
AFIX   0
C6    1    0.609243    0.278935    0.250000    10.50000    0.03226    0.02601 =
         0.09104    0.00000    0.00000    0.00054
AFIX   3
H6A   2    0.534503    0.275905    0.204690    11.00000   -1.20000
AFIX   0
C7    1    0.698516    0.382134    0.250000    10.50000    0.02682    0.02285 =
         0.05264    0.00000    0.00000    0.00266
C8    1    0.739810    0.431484    0.181909    11.00000    0.04865    0.03928 =
         0.04395   -0.00837    0.00647    0.00071
AFIX   3
H8A   2    0.715110    0.399554    0.133019    11.00000   -1.20000
AFIX   0
C9    1    0.814812    0.527750    0.183037    11.00000    0.04657    0.04049 =
         0.05491    0.00771    0.01350    0.00187
AFIX   3
H9A   2    0.841952    0.566330    0.137107    11.00000   -1.20000
AFIX   0
O1    4    0.867178    0.048095    0.507285    11.00000    0.05052    0.03535 =
         0.06476    0.01571    0.01807    0.01422
AFIX   3
H1B   2    0.961748    0.012655    0.499705    10.50000   -1.20000
AFIX   0
O2    4    0.970237    0.173725    0.432432    11.00000    0.04202    0.04242 =
         0.06929    0.01212    0.02237    0.00602
C10   1    0.397433    0.197996    0.489941    11.00000    0.02867    0.05873 =
         0.05962    0.00153   -0.00118   -0.00853
AFIX   3
H10A  2    0.289823    0.161046    0.480101    11.00000   -1.20000
AFIX   0
C11   1    0.548381    0.146503    0.480151    11.00000    0.03904    0.03485 =
         0.04844   -0.00024    0.00071   -0.00815
AFIX   3
H11A  2    0.548011    0.074683    0.464531    11.00000   -1.20000
AFIX   0
C12   1    0.701981    0.197248    0.489940    11.00000    0.02969    0.02892 =
         0.03210    0.00218    0.00089   -0.00149
C13   1    0.862293    0.138223    0.474969    11.00000    0.03400    0.02789 =
         0.03540   -0.00195    0.00295   -0.00037
HKLF 4
REM  tref-1 in Pbcm
REM R1 =  0.0416 for   1468 Fo > 4sig(Fo)  and  0.0616 for all   2097 data
REM    134 parameters refined using      0 restraints
END
WGHT      0.0512      0.3084
REM Highest difference peak  0.249,  deepest hole -0.235,  1-sigma level  0.045
Q1    1   0.5075  0.2800  0.2500  10.50000  0.05    0.25
Q2    1   0.8657 -0.2713  0.2500  10.50000  0.05    0.23
Q3    1   0.9492  0.0840  0.5319  11.00000  0.05    0.22
Q4    1   0.4223  0.2500  0.5000  10.50000  0.05    0.22
Q5    1   0.7028  0.2500  0.5000  10.50000  0.05    0.21
;
