# Supplementary material for: 4-[3-(Pyridin-4-yl)prop­yl]pyridinium 2-carb­oxy­benzoate
Source: Acta Crystallogr Sect E Struct Rep Online. 2012 Jul 4;68(Pt 8):o2319. doi: 10.1107/S1600536812029339 (PMC3414185; doi:10.1107/S1600536812029339)
Supplement: Supplementary file 2 [file e-68-o2319-Isup2.hkl]

# 
# h,k,l, Fc-squared, Fo-squared, sigma(Fo-squared) and status flag 
# 
data_I
_shelx_title ' tref-1 in Pbcm' 
_shelx_refln_list_code          4 
_shelx_F_calc_maximum      297.08 
_exptl_crystal_F_000       768.00 
_reflns_d_resolution_high  0.7384 
 
loop_ 
 _symmetry_equiv_pos_as_xyz 
 'x, y, z' 
 '-x, -y, z+1/2' 
 '-x, y+1/2, -z+1/2' 
 'x, -y+1/2, -z' 
 '-x, -y, -z' 
 'x, y, -z-1/2' 
 'x, -y-1/2, z-1/2' 
 '-x, y-1/2, z' 
 
_cell_length_a     7.5950 
_cell_length_b    12.8224 
_cell_length_c    17.3404 
_cell_angle_alpha  90.000 
_cell_angle_beta   90.000 
_cell_angle_gamma  90.000 
 
_shelx_F_squared_multiplier     1.000 
 
loop_ 
 _refln_index_h 
 _refln_index_k 
 _refln_index_l 
 _refln_F_squared_calc 
 _refln_F_squared_meas 
 _refln_F_squared_sigma 
 _refln_observed_status 
   2   0   0    13880.57    13994.95    175.10 o 
   3   0   0     2911.34     2547.07     32.94 o 
   4   0   0      527.49      532.73     10.14 o 
   5   0   0        9.10       19.15      3.35 o 
   6   0   0       34.85       40.50      4.61 o 
   7   0   0     2869.65     3104.25     50.89 o 
   8   0   0      173.67      201.74     17.56 o 
   9   0   0      338.92      345.59     16.56 o 
  10   0   0        0.05       -3.87      5.09 o 
   1   1   0     3282.13     3226.42     23.94 o 
   2   1   0     3073.92     2946.48     24.61 o 
   3   1   0       10.12        9.97      1.70 o 
   4   1   0     2270.62     2347.64     22.36 o 
   5   1   0     1448.93     1441.11     18.33 o 
   6   1   0      311.01      307.25      6.92 o 
   7   1   0      241.91      248.36      7.23 o 
   8   1   0       44.36       35.51      5.70 o 
   9   1   0       13.54       14.52      4.64 o 
  10   1   0        0.61       -1.01      3.55 o 
   0   2   0        4.02        0.88      0.50 o 
   1   2   0     1804.40     1513.64     16.09 o 
   2   2   0     7856.35     7885.94     90.42 o 
   3   2   0     3551.82     3730.44     32.68 o 
   4   2   0      112.47      117.73      5.75 o 
   5   2   0       49.23       48.71      3.08 o 
   6   2   0        0.34       -1.00      1.89 o 
   7   2   0       31.65       33.68      3.63 o 
   8   2   0        4.06        5.68      3.48 o 
   9   2   0        9.25       13.44      4.89 o 
  10   2   0       55.76       67.31      7.20 o 
   1   3   0      353.52      344.95      4.03 o 
   2   3   0        4.25        8.21      5.55 o 
   3   3   0     3276.68     3404.62     37.40 o 
   4   3   0        1.02        3.02      1.31 o 
   5   3   0      118.90      119.85      3.27 o 
   6   3   0      346.80      361.90      6.19 o 
   7   3   0      207.56      226.28      5.63 o 
   8   3   0        0.00        0.86      2.73 o 
   9   3   0       36.15       36.68      6.83 o 
  10   3   0       11.78        6.03      5.98 o 
   0   4   0     1667.22     1447.61     12.74 o 
   1   4   0        1.63        1.72      1.06 o 
   2   4   0      703.97      760.80      8.89 o 
   3   4   0       51.76       55.31      1.98 o 
   4   4   0       28.81       28.88      1.68 o 
   5   4   0       41.34       44.70      3.30 o 
   6   4   0       25.56       21.65      3.40 o 
   7   4   0       78.25       79.40      3.78 o 
   8   4   0        2.17        0.72      2.84 o 
   9   4   0       22.17       26.49      6.71 o 
  10   4   0       82.18      110.46     10.04 o 
   1   5   0      697.89      654.87      6.82 o 
   2   5   0       27.91       33.25      1.59 o 
   3   5   0       86.45       91.58      3.04 o 
   4   5   0        2.39        0.43      1.12 o 
   5   5   0      634.81      631.31      8.61 o 
   6   5   0        4.00       -0.03      1.91 o 
   7   5   0      297.43      280.45      5.28 o 
   8   5   0        0.49        0.26      1.79 o 
   9   5   0       13.57        4.02      6.41 o 
   0   6   0     2049.02     1982.52     21.88 o 
   1   6   0     1041.37     1007.94      9.37 o 
   2   6   0      804.46      722.14      6.68 o 
   3   6   0       26.48       26.74      2.10 o 
   4   6   0      151.78      142.10      3.81 o 
   5   6   0       16.19       14.63      1.58 o 
   6   6   0      321.12      326.13      5.23 o 
   7   6   0      191.00      174.64      4.51 o 
   8   6   0      223.51      195.93      6.95 o 
   9   6   0       10.90        0.50      4.99 o 
   1   7   0      273.20      239.65      3.77 o 
   2   7   0      417.23      367.72      4.19 o 
   3   7   0       51.03       46.25      1.59 o 
   4   7   0      808.25      827.93     10.94 o 
   5   7   0      187.50      177.25      4.85 o 
   6   7   0       72.59       62.19      2.46 o 
   7   7   0       35.98       25.64      4.70 o 
   8   7   0        0.81        2.03      8.78 o 
   9   7   0       82.41      104.08     12.58 o 
   0   8   0     7055.35     7315.78    188.36 o 
   1   8   0      605.22      553.94      6.74 o 
   2   8   0      430.06      434.73      5.60 o 
   3   8   0       54.09       49.50      2.00 o 
   4   8   0       84.90       88.11      3.33 o 
   5   8   0       17.25       21.44      1.31 o 
   6   8   0       86.87       66.70      4.36 o 
   7   8   0       51.03       30.82     15.31 o 
   8   8   0      152.17      153.12     13.13 o 
   9   8   0       38.72       59.82     10.70 o 
   1   9   0       85.70       91.93      3.59 o 
   2   9   0      462.04      441.03      7.07 o 
   3   9   0     1453.16     1410.20     13.31 o 
   4   9   0      679.21      647.59      6.87 o 
   5   9   0      192.72      204.09      3.16 o 
   6   9   0       89.01       94.29      8.60 o 
   7   9   0       33.66       21.25     12.57 o 
   8   9   0       12.43       12.62      7.75 o 
   0  10   0      250.76      255.55      9.79 o 
   1  10   0      580.09      568.39     15.08 o 
   2  10   0       36.89       35.92      2.57 o 
   3  10   0     1805.52     1768.35     28.77 o 
   4  10   0       25.30       26.71      2.48 o 
   5  10   0        4.92        2.84      1.20 o 
   6  10   0       31.97       32.03      6.44 o 
   7  10   0        0.88        2.86      7.75 o 
   8  10   0       10.92        5.68      7.43 o 
   1  11   0        6.65        2.20      2.45 o 
   2  11   0        0.19       -0.01      1.64 o 
   3  11   0      326.27      325.22      5.39 o 
   4  11   0       16.61       16.30      2.15 o 
   5  11   0      101.20       86.65      2.23 o 
   6  11   0       22.72       21.91      9.02 o 
   7  11   0       36.03       21.52     10.18 o 
   0  12   0       47.64       36.59      5.84 o 
   1  12   0        5.86        4.37      2.60 o 
   2  12   0       68.77       82.19      4.80 o 
   3  12   0       45.03       55.95      3.39 o 
   4  12   0      292.47      307.97     15.17 o 
   5  12   0       95.51      103.67      9.32 o 
   6  12   0        0.10       -2.46      6.47 o 
   7  12   0       46.41       55.89     15.90 o 
   1  13   0      211.29      190.55      6.04 o 
   2  13   0       30.50       30.01      3.52 o 
   3  13   0        0.01        0.88      2.39 o 
   4  13   0       48.80       43.35     30.09 o 
   5  13   0       68.78       86.76     22.57 o 
   6  13   0      205.88      276.40     23.08 o 
   0  14   0      247.17      210.32     10.11 o 
   1  14   0       66.84       71.57      4.82 o 
   2  14   0       11.48        7.94      3.61 o 
   3  14   0      105.51       93.49      5.86 o 
   4  14   0       82.02       74.23     13.54 o 
   5  14   0        8.47       30.09     13.54 o 
   1  15   0      208.50      195.63      6.93 o 
   2  15   0      231.49      246.81     10.43 o 
   3  15   0       94.32      111.11     11.77 o 
   4  15   0       95.49      104.98     10.98 o 
   0  16   0       17.01       22.25      9.63 o 
   1  16   0        3.69        0.80      3.37 o 
   2  16   0      104.43      129.64      7.02 o 
   1   1   1        1.54        0.70      0.29 o 
   2   1   1      754.88      697.57      4.95 o 
   3   1   1       82.33       82.12      1.71 o 
   4   1   1      123.96      123.77      2.49 o 
   5   1   1      215.51      214.55      3.60 o 
   6   1   1        6.47        4.31      1.83 o 
   7   1   1       64.57       71.56      3.35 o 
   8   1   1        0.02        0.74      1.62 o 
   9   1   1       26.17       25.02      3.14 o 
  10   1   1        0.08        1.80      2.52 o 
   0   2   1      789.26      678.84      5.51 o 
   1   2   1       15.79       19.77      0.59 o 
   2   2   1     4281.34     4295.22     24.04 o 
   3   2   1        3.78        6.10      0.86 o 
   4   2   1      226.64      234.66      3.13 o 
   5   2   1      238.19      229.53      3.61 o 
   6   2   1       74.87       71.30      2.66 o 
   7   2   1       10.31        9.71      2.03 o 
   8   2   1        2.06        1.95      2.13 o 
   9   2   1        4.38        4.41      2.53 o 
  10   2   1        1.08        0.34      2.23 o 
   1   3   1     3443.23     3266.88     17.10 o 
   2   3   1     6767.07     6774.85     41.79 o 
   3   3   1      182.68      184.75      2.22 o 
   4   3   1      586.25      571.64      4.84 o 
   5   3   1      151.76      154.70      3.01 o 
   6   3   1        3.15        2.94      1.48 o 
   7   3   1      118.10      121.76      3.27 o 
   8   3   1       38.76       44.95      2.79 o 
   9   3   1       34.53       22.68      5.51 o 
  10   3   1        0.40       -0.73      3.00 o 
   0   4   1       22.90       37.58      1.62 o 
   1   4   1       56.27       34.79      1.01 o 
   2   4   1     1383.79     1404.63      8.46 o 
   3   4   1     3326.90     3327.09     19.79 o 
   4   4   1     5423.54     5564.25     42.84 o 
   5   4   1      292.24      317.60      4.13 o 
   6   4   1      721.23      733.34      6.72 o 
   7   4   1        0.45        1.45      1.25 o 
   8   4   1       10.75        5.69      1.87 o 
   9   4   1        6.38        2.50      2.64 o 
  10   4   1        1.98        0.06      4.05 o 
   1   5   1     1957.16     1924.29     10.94 o 
   2   5   1     1035.64     1064.23      6.57 o 
   3   5   1      448.66      472.10      4.23 o 
   4   5   1      741.88      764.47      5.63 o 
   5   5   1        7.18        9.82      1.13 o 
   6   5   1      766.41      726.20      7.08 o 
   7   5   1       27.88       29.15      1.98 o 
   8   5   1      121.60      105.70      2.83 o 
   9   5   1        3.92        0.11      4.65 o 
   0   6   1      201.66      200.60      3.14 o 
   1   6   1       79.16       86.42      1.48 o 
   2   6   1       23.41       24.53      1.30 o 
   3   6   1        0.11       -0.18      0.91 o 
   4   6   1       13.84       12.06      0.95 o 
   5   6   1       16.04       16.56      1.27 o 
   6   6   1      285.76      276.63      3.63 o 
   7   6   1        0.41       -0.67      0.67 o 
   8   6   1      190.08      174.65      4.88 o 
   9   6   1       10.01        2.21      4.08 o 
   1   7   1      108.68      114.43      1.87 o 
   2   7   1       14.27       17.79      1.13 o 
   3   7   1       12.89       12.01      0.97 o 
   4   7   1       19.31       20.14      0.98 o 
   5   7   1        8.43        7.21      2.66 o 
   6   7   1       23.72       22.89      2.15 o 
   7   7   1       13.43       10.71      1.85 o 
   8   7   1      106.05      102.07      6.93 o 
   9   7   1        3.15        1.55      3.66 o 
   0   8   1      282.57      278.38      4.56 o 
   1   8   1       47.40       48.97      1.69 o 
   2   8   1        5.99        7.08      1.12 o 
   3   8   1        0.11       -0.40      0.68 o 
   4   8   1       24.58       23.26      1.23 o 
   5   8   1        2.52        1.90      2.33 o 
   6   8   1       17.79       16.63      3.04 o 
   7   8   1        2.92        3.28      2.11 o 
   8   8   1        0.01       -0.72      4.67 o 
   9   8   1        9.91        8.99      5.84 o 
   1   9   1      157.87      169.88      3.01 o 
   2   9   1       48.81       41.89      1.69 o 
   3   9   1        2.65        2.05      1.12 o 
   4   9   1        2.61        2.83      0.93 o 
   5   9   1       25.15       30.14      1.65 o 
   6   9   1       75.09       61.73      7.47 o 
   7   9   1       15.37        9.91      4.94 o 
   8   9   1        7.67        9.66      5.35 o 
   0  10   1      195.36      186.56      4.40 o 
   1  10   1       40.45       50.04      3.36 o 
   2  10   1      174.53      184.52      3.13 o 
   3  10   1      375.51      341.14      3.81 o 
   4  10   1      116.55       96.41      1.87 o 
   5  10   1       57.12       42.70      1.76 o 
   6  10   1        2.13        0.98      1.57 o 
   7  10   1       70.42       56.79     10.04 o 
   8  10   1        5.00        8.96      6.01 o 
   1  11   1      168.08      164.66      3.92 o 
   2  11   1      157.13      136.20      2.97 o 
   3  11   1        0.90        3.86      1.39 o 
   4  11   1       20.16       12.56      0.99 o 
   5  11   1        5.05        5.65      1.16 o 
   6  11   1       21.09       16.87      3.75 o 
   7  11   1        0.68        4.34      4.94 o 
   0  12   1      425.26      435.13     14.35 o 
   1  12   1        0.94        0.00      1.63 o 
   2  12   1      123.88      116.92      2.99 o 
   3  12   1        3.44        1.79      1.28 o 
   4  12   1       48.69       46.53      1.90 o 
   5  12   1       85.47       79.27      8.44 o 
   6  12   1       36.94       27.58      9.83 o 
   7  12   1        9.67        6.40      7.55 o 
   1  13   1       14.89       12.68      2.23 o 
   2  13   1        0.04        0.32      1.53 o 
   3  13   1        0.00        0.54      1.51 o 
   4  13   1        3.78        2.09      1.88 o 
   5  13   1        9.01        8.66      5.89 o 
   6  13   1        4.14        1.69      8.60 o 
   0  14   1       14.55       11.62      3.33 o 
   1  14   1        0.23        1.14      2.07 o 
   2  14   1        0.23        1.75      2.47 o 
   3  14   1        0.79       -0.52      1.89 o 
   4  14   1        0.00        0.04      6.18 o 
   5  14   1        4.44        4.49      7.62 o 
   1  15   1        0.08        2.16      2.26 o 
   2  15   1        2.44        1.22      1.91 o 
   3  15   1        2.35        1.49      2.82 o 
   4  15   1        1.85        5.61      5.70 o 
   0  16   1        3.04        2.72      3.39 o 
   1  16   1        3.56        3.17      2.63 o 
   2  16   1        0.71        1.46      2.42 o 
   1   0   2       60.79       50.60      1.44 o 
   2   0   2    20193.85    22346.82    188.19 o 
   3   0   2      300.37      291.47      4.22 o 
   4   0   2      449.67      442.59      6.15 o 
   5   0   2       29.44       21.83      2.80 o 
   6   0   2       28.02       26.91      3.27 o 
   7   0   2      128.29      160.14      4.93 o 
   8   0   2       12.01       12.25      3.34 o 
   9   0   2      150.10      181.24      6.59 o 
  10   0   2        0.42        2.99      3.58 o 
   1   1   2     2954.92     2776.19     14.45 o 
   2   1   2    17743.86    18926.77    110.47 o 
   3   1   2      422.89      417.17      3.53 o 
   4   1   2        4.50        4.49      1.19 o 
   5   1   2      143.10      133.49      2.88 o 
   6   1   2     1068.85     1071.15      9.53 o 
   7   1   2      652.16      678.07      7.70 o 
   8   1   2        0.02        0.11      1.70 o 
   9   1   2      116.68      123.47      4.23 o 
  10   1   2       87.59      111.47      4.58 o 
   0   2   2     7067.51     6727.19     49.64 o 
   1   2   2     1906.50     1838.23     10.99 o 
   2   2   2     1448.05     1434.17     11.22 o 
   3   2   2     2608.24     2647.63     15.71 o 
   4   2   2     1943.93     2036.44     13.37 o 
   5   2   2      175.01      174.35      3.04 o 
   6   2   2       12.01       11.95      1.96 o 
   7   2   2        8.11        7.09      1.94 o 
   8   2   2       76.27       82.84      3.23 o 
   9   2   2       59.85       53.54      5.69 o 
  10   2   2       27.27       24.10      5.42 o 
   1   3   2     2801.98     2577.27     14.75 o 
   2   3   2     3092.81     2908.20     18.75 o 
   3   3   2     1646.58     1727.11     10.38 o 
   4   3   2     2252.37     2419.81     15.51 o 
   5   3   2      256.13      252.51      3.56 o 
   6   3   2        5.28        8.46      1.63 o 
   7   3   2       34.89       40.64      2.71 o 
   8   3   2       24.47       21.28      2.61 o 
   9   3   2       48.16       56.51      5.73 o 
  10   3   2        0.64        1.31      2.90 o 
   0   4   2     1244.32     1211.68     10.07 o 
   1   4   2        2.79        3.05      1.06 o 
   2   4   2      740.46      762.56      4.67 o 
   3   4   2      442.86      463.97      5.15 o 
   4   4   2       17.15       17.89      1.07 o 
   5   4   2        4.45        5.56      1.24 o 
   6   4   2       11.92        8.24      1.36 o 
   7   4   2       23.34       20.22      1.69 o 
   8   4   2        0.49       -1.39      1.39 o 
   9   4   2       24.73       11.14      5.18 o 
   1   5   2      644.32      639.60      4.31 o 
   2   5   2     1190.49     1236.34      7.36 o 
   3   5   2      814.43      810.07      7.38 o 
   4   5   2       42.11       54.09      2.43 o 
   5   5   2      243.27      240.26      4.31 o 
   6   5   2       62.57       75.36      2.44 o 
   7   5   2       43.43       37.12      2.33 o 
   8   5   2        0.04        0.36      1.16 o 
   9   5   2       34.85       25.36      7.23 o 
   0   6   2     5143.64     5151.88     37.90 o 
   1   6   2      186.05      228.97      2.54 o 
   2   6   2      468.01      456.84      3.33 o 
   3   6   2      262.70      250.10      2.02 o 
   4   6   2       27.41       36.86      2.58 o 
   5   6   2      138.28      141.59      3.51 o 
   6   6   2       17.11       12.57      2.16 o 
   7   6   2       27.39       20.98      3.44 o 
   8   6   2       38.55       41.00      4.62 o 
   9   6   2        0.00       -0.17      3.21 o 
   1   7   2     2512.34     2532.49     18.01 o 
   2   7   2      680.09      625.17      5.51 o 
   3   7   2       24.77       21.75      0.97 o 
   4   7   2       39.44       35.17      2.99 o 
   5   7   2       74.64       77.34      3.26 o 
   6   7   2       59.14       40.06      3.31 o 
   7   7   2      192.81      183.69      4.48 o 
   8   7   2       38.91       33.99      5.01 o 
   9   7   2        0.99        2.64      5.25 o 
   0   8   2       36.19       45.22      2.56 o 
   1   8   2        1.99        6.62      1.24 o 
   2   8   2      241.94      226.36      3.01 o 
   3   8   2     1036.78     1028.81     12.95 o 
   4   8   2        8.02        6.31      0.89 o 
   5   8   2       33.85       27.24      1.91 o 
   6   8   2       27.00       33.34      3.46 o 
   7   8   2       10.21        5.99      2.58 o 
   8   8   2       76.37       56.73      8.24 o 
   9   8   2        5.65        6.52      8.16 o 
   1   9   2      691.78      664.64      6.03 o 
   2   9   2        6.67        4.94      1.43 o 
   3   9   2      286.27      279.90      3.58 o 
   4   9   2      672.11      700.39      7.48 o 
   5   9   2        3.15        1.64      0.89 o 
   6   9   2        0.00        0.38      1.57 o 
   7   9   2       55.32       57.27     13.97 o 
   8   9   2       31.14       19.89      6.17 o 
   0  10   2      495.64      516.26      9.54 o 
   1  10   2       79.32       79.15      2.60 o 
   2  10   2      155.47      153.44      3.20 o 
   3  10   2      395.48      427.13      4.69 o 
   4  10   2      228.21      211.93      3.46 o 
   5  10   2      135.24      119.39      3.95 o 
   6  10   2        3.24        2.48      1.59 o 
   7  10   2       57.38       17.72     13.11 o 
   8  10   2       33.82       29.26     10.46 o 
   1  11   2        3.77        4.97      1.85 o 
   2  11   2        6.33        4.49      1.70 o 
   3  11   2      313.72      295.35      4.08 o 
   4  11   2      135.00      135.12      2.47 o 
   5  11   2        0.01       -0.86      1.51 o 
   6  11   2       15.39       18.58      3.73 o 
   7  11   2        0.13       -3.16      7.32 o 
   0  12   2      467.47      445.25      9.80 o 
   1  12   2        0.29        1.12      1.90 o 
   2  12   2      206.05      210.09      3.63 o 
   3  12   2       84.84       88.74      2.85 o 
   4  12   2      183.33      192.54      3.13 o 
   5  12   2        2.28        2.43      1.81 o 
   6  12   2        1.88        6.03      6.04 o 
   7  12   2       68.24       96.82     12.82 o 
   1  13   2       96.89      101.65      3.29 o 
   2  13   2      134.44      129.89      3.46 o 
   3  13   2       67.90       68.26      2.58 o 
   4  13   2       13.64       11.96      2.64 o 
   5  13   2       41.45       23.48      8.25 o 
   6  13   2      207.87      256.12     14.05 o 
   0  14   2       27.59       35.46      4.16 o 
   1  14   2       73.99       60.09      3.50 o 
   2  14   2        1.17        1.02      1.84 o 
   3  14   2        5.15        7.27      2.45 o 
   4  14   2        4.74        6.63      5.24 o 
   5  14   2       28.16       26.09      8.58 o 
   1  15   2       59.04       51.85      3.41 o 
   2  15   2        4.64        6.03      2.45 o 
   3  15   2       41.34       32.31      3.85 o 
   4  15   2        1.62       -2.71      7.57 o 
   0  16   2       15.27       24.23      7.65 o 
   1  16   2        8.14        3.59      2.31 o 
   2  16   2       21.24       23.10      4.14 o 
   1   1   3       32.24       22.93      0.90 o 
   2   1   3      970.67      868.50      5.49 o 
   3   1   3      178.08      187.71      2.50 o 
   4   1   3       21.82       26.79      1.42 o 
   5   1   3        0.13        0.88      1.22 o 
   6   1   3        0.00        2.07      1.49 o 
   7   1   3      229.53      230.66      4.54 o 
   8   1   3       14.74       12.91      2.53 o 
   9   1   3        4.18        2.81      2.16 o 
  10   1   3       13.10       13.41      3.53 o 
   0   2   3     6652.41     6615.80     72.06 o 
   1   2   3      865.97      815.54      5.07 o 
   2   2   3      684.41      640.38      4.12 o 
   3   2   3      384.65      362.90      3.43 o 
   4   2   3      354.90      350.32      4.12 o 
   5   2   3        3.45        4.11      1.31 o 
   6   2   3       10.96       11.97      1.83 o 
   7   2   3       80.98       91.92      2.73 o 
   8   2   3        8.52        7.30      2.17 o 
   9   2   3        8.76        7.60      2.65 o 
  10   2   3        0.04        2.91      3.64 o 
   1   3   3       65.00       66.13      1.00 o 
   2   3   3      124.34      134.27      1.91 o 
   3   3   3      487.57      451.86      4.64 o 
   4   3   3      653.08      670.33      5.72 o 
   5   3   3      361.46      373.43      4.89 o 
   6   3   3       12.74       13.56      1.53 o 
   7   3   3      123.02      127.20      4.16 o 
   8   3   3       27.05       22.53      2.51 o 
   9   3   3        3.67        3.11      2.72 o 
  10   3   3       14.09       10.36      4.26 o 
   0   4   3     8041.65     8027.92     64.19 o 
   1   4   3     1681.04     1599.56      8.60 o 
   2   4   3     2748.67     2776.82     19.91 o 
   3   4   3       10.25       13.87      1.50 o 
   4   4   3     1011.19     1026.27      9.44 o 
   5   4   3      284.87      281.32      3.68 o 
   6   4   3      240.33      252.26      3.70 o 
   7   4   3       37.43       32.63      2.11 o 
   8   4   3       18.90       15.54      3.11 o 
   9   4   3        3.19        0.98      2.52 o 
   1   5   3      835.24      824.46      5.21 o 
   2   5   3      328.55      323.19      3.59 o 
   3   5   3      491.02      533.00      5.10 o 
   4   5   3        1.02        0.59      1.67 o 
   5   5   3       68.62       66.18      3.19 o 
   6   5   3      850.27      888.78      9.63 o 
   7   5   3        9.29        4.91      2.26 o 
   8   5   3       19.70        9.37      3.10 o 
   9   5   3        2.43        0.22      2.34 o 
   0   6   3       29.01       28.56      1.50 o 
   1   6   3        7.05       10.80      0.79 o 
   2   6   3      162.26      155.93      2.64 o 
   3   6   3      191.10      182.55      4.03 o 
   4   6   3        0.02        0.58      0.87 o 
   5   6   3       69.95       71.43      2.65 o 
   6   6   3       54.55       55.48      2.86 o 
   7   6   3       14.26       15.86      2.61 o 
   8   6   3       50.99       46.15      6.28 o 
   9   6   3        0.19        0.36      3.08 o 
   1   7   3       43.45       37.55      1.59 o 
   2   7   3       97.51       98.04      2.41 o 
   3   7   3      235.41      235.82      5.03 o 
   4   7   3        1.26        1.59      0.66 o 
   5   7   3        1.45        1.34      1.56 o 
   6   7   3        3.55        4.48      1.81 o 
   7   7   3        2.70        2.62      1.79 o 
   8   7   3       21.29       14.92      3.14 o 
   9   7   3       10.74        7.53      5.97 o 
   0   8   3      214.24      217.49      3.68 o 
   1   8   3       92.25       99.33      1.87 o 
   2   8   3      136.90      126.98      2.66 o 
   3   8   3       20.02       18.14      1.25 o 
   4   8   3       41.94       39.14      3.62 o 
   5   8   3        9.15       10.10      0.81 o 
   6   8   3       26.21       20.81      2.18 o 
   7   8   3        5.05        2.03      2.19 o 
   8   8   3        1.90        0.34      4.86 o 
   1   9   3       10.87       11.71      1.61 o 
   2   9   3      202.95      187.55      3.33 o 
   3   9   3       87.84       83.17      2.11 o 
   4   9   3       20.52       21.19      2.91 o 
   5   9   3       26.34       20.09      3.03 o 
   6   9   3        4.41        4.85      2.98 o 
   7   9   3       34.76       22.81      9.00 o 
   8   9   3        3.21        0.51      4.36 o 
   0  10   3      261.76      248.52      4.24 o 
   1  10   3      277.12      265.91      3.60 o 
   2  10   3      275.23      251.76      3.83 o 
   3  10   3       15.06       24.92      1.95 o 
   4  10   3      325.00      301.43      5.27 o 
   5  10   3      107.97      104.43      3.94 o 
   6  10   3        4.33        5.88      2.92 o 
   7  10   3       77.39       65.13     19.37 o 
   8  10   3       12.36       15.06      7.33 o 
   1  11   3      163.12      163.96      3.80 o 
   2  11   3      252.82      227.19      3.49 o 
   3  11   3        0.32       -0.13      1.28 o 
   4  11   3       23.14       33.14      2.89 o 
   5  11   3        8.82        4.94      2.17 o 
   6  11   3       13.39       10.64      4.19 o 
   7  11   3       30.64       38.03     11.03 o 
   0  12   3       23.83       19.99      3.13 o 
   1  12   3       59.73       58.09      2.89 o 
   2  12   3       10.11        6.01      1.78 o 
   3  12   3       59.95       69.87      2.88 o 
   4  12   3        6.68        8.38      2.60 o 
   5  12   3       15.57        9.18      2.64 o 
   6  12   3       23.70       21.65     10.36 o 
   7  12   3        5.55        7.00      8.91 o 
   1  13   3        0.52        0.22      1.54 o 
   2  13   3       19.93       21.34      2.34 o 
   3  13   3       20.97       18.48      2.19 o 
   4  13   3       32.42       29.27      3.14 o 
   5  13   3        2.84        1.21      4.76 o 
   6  13   3        1.98        5.01      7.64 o 
   0  14   3        0.17        2.90      3.19 o 
   1  14   3        8.16        7.20      2.27 o 
   2  14   3        5.43        5.39      2.17 o 
   3  14   3        0.07       -1.21      2.39 o 
   4  14   3       24.02       27.84      4.66 o 
   5  14   3        1.34        3.96      5.83 o 
   1  15   3        3.31        3.05      2.38 o 
   2  15   3        0.81        0.91      1.82 o 
   3  15   3        2.98        5.62      3.55 o 
   4  15   3        9.93       12.10      6.97 o 
   0  16   3        0.03       -2.08      4.52 o 
   1  16   3        5.50        3.31      2.50 o 
   2  16   3       22.24       22.49      4.02 o 
   0   0   4    88254.50   100198.52  41136.38 o 
   1   0   4     1638.74     1527.09     11.67 o 
   2   0   4      516.97      511.29      6.08 o 
   3   0   4      356.44      277.03      4.61 o 
   4   0   4     3809.69     3861.73     60.93 o 
   5   0   4      582.27      691.09     18.42 o 
   6   0   4        3.32        4.43      2.32 o 
   7   0   4     1749.95     1876.24     43.90 o 
   8   0   4      109.99      129.06      6.59 o 
   9   0   4       99.53      107.45      6.23 o 
  10   0   4       40.30       35.36      6.10 o 
   1   1   4     4281.92     4028.43     20.91 o 
   2   1   4      461.60      464.13      4.33 o 
   3   1   4      264.07      306.74      3.59 o 
   4   1   4       43.74       60.54      2.17 o 
   5   1   4       21.06       19.70      2.00 o 
   6   1   4      592.13      562.80      6.07 o 
   7   1   4       87.34       96.99      3.68 o 
   8   1   4        3.75        5.47      2.32 o 
   9   1   4        2.64        1.84      2.32 o 
  10   1   4        9.25        7.81      3.83 o 
   0   2   4     1866.10     1758.95     14.37 o 
   1   2   4     3467.06     3236.96     17.61 o 
   2   2   4      150.94      141.79      1.92 o 
   3   2   4      871.80      913.42      6.18 o 
   4   2   4       91.45       93.65      2.18 o 
   5   2   4       40.98       41.30      2.36 o 
   6   2   4      165.84      167.74      3.81 o 
   7   2   4        2.13        1.65      1.81 o 
   8   2   4        0.04        0.46      2.11 o 
   9   2   4        6.07        3.77      2.51 o 
  10   2   4       56.78       82.37      5.96 o 
   1   3   4      945.04      906.84      5.61 o 
   2   3   4      490.63      470.37      3.29 o 
   3   3   4     1904.57     2026.12     14.94 o 
   4   3   4      227.45      256.37      2.87 o 
   5   3   4      147.94      144.02      3.15 o 
   6   3   4       25.47       27.69      2.26 o 
   7   3   4       76.21       85.46      2.97 o 
   8   3   4        6.90        7.50      2.41 o 
   9   3   4       22.96       21.47      6.38 o 
   0   4   4       71.76       63.61      2.58 o 
   1   4   4      173.12      179.10      2.40 o 
   2   4   4       80.02       85.71      1.36 o 
   3   4   4      242.87      241.11      3.52 o 
   4   4   4        8.06        8.53      2.12 o 
   5   4   4        3.71        3.19      1.93 o 
   6   4   4       16.37       16.37      0.79 o 
   7   4   4        5.82        4.44      1.17 o 
   8   4   4       14.78       12.04      2.37 o 
   9   4   4       38.42       43.83      7.74 o 
   1   5   4       32.44       39.55      1.06 o 
   2   5   4      116.79      111.93      1.53 o 
   3   5   4      159.78      141.74      3.86 o 
   4   5   4       14.02       19.65      1.62 o 
   5   5   4       53.61       55.10      2.57 o 
   6   5   4      316.95      281.16      6.18 o 
   7   5   4       90.15       88.28      3.87 o 
   8   5   4        3.84        0.56      2.46 o 
   9   5   4        2.34        1.15      2.62 o 
   0   6   4      206.03      214.11      3.32 o 
   1   6   4      333.36      349.86      3.30 o 
   2   6   4      204.96      194.89      2.89 o 
   3   6   4       61.06       73.24      3.89 o 
   4   6   4      542.70      536.04      6.71 o 
   5   6   4      164.69      155.49      3.58 o 
   6   6   4       35.10       40.17      2.78 o 
   7   6   4      124.48      115.96      4.02 o 
   8   6   4       16.47       10.04      2.93 o 
   9   6   4        0.43        1.80      3.71 o 
   1   7   4      202.40      214.05      2.37 o 
   2   7   4      729.73      698.61      7.16 o 
   3   7   4      143.32      121.99      4.27 o 
   4   7   4        0.66        2.34      2.19 o 
   5   7   4       18.95       21.02      1.69 o 
   6   7   4      177.73      155.75      3.72 o 
   7   7   4       22.47       20.32      2.55 o 
   8   7   4        3.38        1.79      2.48 o 
   9   7   4        9.58        5.77      6.27 o 
   0   8   4      619.98      676.23      7.03 o 
   1   8   4       11.34       12.37      1.09 o 
   2   8   4       46.25       46.85      2.32 o 
   3   8   4        3.04        5.53      0.68 o 
   4   8   4      191.29      188.91      5.95 o 
   5   8   4        0.01        1.03      1.85 o 
   6   8   4        1.27        0.78      1.14 o 
   7   8   4       21.15       13.80      2.00 o 
   8   8   4       29.31       20.16      7.06 o 
   1   9   4       45.80       49.33      1.63 o 
   2   9   4      659.71      640.87      6.69 o 
   3   9   4      840.85      840.61     10.22 o 
   4   9   4      735.46      730.83      9.72 o 
   5   9   4      153.00      164.12      5.88 o 
   6   9   4       17.37       17.81      4.63 o 
   7   9   4        0.55        0.45      2.84 o 
   8   9   4        0.12        3.19      6.09 o 
   0  10   4       62.47       67.93      3.00 o 
   1  10   4      221.85      213.09      3.19 o 
   2  10   4      269.74      281.72      4.28 o 
   3  10   4      968.19      955.77     11.57 o 
   4  10   4       67.61       67.94      3.69 o 
   5  10   4        0.01        1.10      2.13 o 
   6  10   4       33.66       31.89      5.71 o 
   7  10   4        0.59        0.01      5.27 o 
   8  10   4        5.45        2.55      6.21 o 
   1  11   4       22.36       19.45      2.18 o 
   2  11   4        0.39       -0.01      1.23 o 
   3  11   4      206.44      212.23      3.36 o 
   4  11   4       96.14       90.11      4.07 o 
   5  11   4        6.44        4.77      2.21 o 
   6  11   4        2.03        2.87      2.45 o 
   7  11   4       73.82       77.76     11.78 o 
   0  12   4      500.44      486.16      7.82 o 
   1  12   4       53.91       57.77      2.79 o 
   2  12   4       22.73       27.06      2.20 o 
   3  12   4        5.32        6.01      1.66 o 
   4  12   4      104.77      114.24      3.95 o 
   5  12   4       49.96       50.49      6.03 o 
   6  12   4        1.49        3.17      3.59 o 
   1  13   4       72.07       69.17      3.13 o 
   2  13   4        7.52        4.41      1.97 o 
   3  13   4       15.67       13.76      1.99 o 
   4  13   4        5.68        3.85      2.57 o 
   5  13   4        0.05        1.67      3.01 o 
   6  13   4       82.18      103.61     11.55 o 
   0  14   4      148.33      135.85      4.83 o 
   1  14   4        0.79        2.67      2.20 o 
   2  14   4       60.78       71.52      2.89 o 
   3  14   4       53.36       66.63      4.70 o 
   4  14   4      128.62      134.67      6.03 o 
   5  14   4        4.63        6.37      6.39 o 
   1  15   4      102.14      123.51      4.19 o 
   2  15   4       91.59      110.17      4.70 o 
   3  15   4       90.78      115.95      5.72 o 
   4  15   4      111.15      125.07     10.07 o 
   0  16   4        9.61        4.28      4.42 o 
   1  16   4       14.27        9.41      3.45 o 
   2  16   4       44.72       53.66      5.14 o 
   1   1   5      700.89      638.54      4.80 o 
   2   1   5      241.14      240.08      2.79 o 
   3   1   5        4.96        3.07      1.26 o 
   4   1   5       10.55       13.40      1.61 o 
   5   1   5      194.52      195.90      3.57 o 
   6   1   5        0.18        0.15      1.55 o 
   7   1   5        9.72        9.61      2.33 o 
   8   1   5       17.68       16.77      2.78 o 
   9   1   5        5.79        4.44      3.03 o 
  10   1   5        7.85        4.52      3.74 o 
   0   2   5    15601.97    15794.69    132.60 o 
   1   2   5      274.62      254.52      2.74 o 
   2   2   5       21.64       23.87      1.20 o 
   3   2   5       22.49       27.03      1.25 o 
   4   2   5      146.48      143.83      2.40 o 
   5   2   5      164.49      163.30      3.49 o 
   6   2   5        5.19        6.90      2.04 o 
   7   2   5      148.73      165.88      4.41 o 
   8   2   5       52.01       57.77      3.49 o 
   9   2   5       23.23       18.45      3.30 o 
   1   3   5       11.29       12.16      1.52 o 
   2   3   5      647.20      648.20      4.51 o 
   3   3   5      568.64      579.07      4.81 o 
   4   3   5      160.33      146.91      2.19 o 
   5   3   5      161.21      165.30      2.53 o 
   6   3   5       86.17       84.71      2.64 o 
   7   3   5        7.92        7.32      1.52 o 
   8   3   5        1.60       -0.94      1.50 o 
   9   3   5      165.01      188.83      6.17 o 
   0   4   5      978.25      956.09     10.65 o 
   1   4   5      919.35      908.90      6.29 o 
   2   4   5      511.56      517.59      4.35 o 
   3   4   5      247.80      273.11      3.75 o 
   4   4   5      278.06      276.15      4.17 o 
   5   4   5        1.00        0.70      2.11 o 
   6   4   5      102.78       97.43      3.92 o 
   7   4   5       71.12       64.33      1.71 o 
   8   4   5       90.75      111.15      4.78 o 
   9   4   5        0.39        0.22      2.32 o 
   1   5   5      837.30      907.64      6.48 o 
   2   5   5      782.29      766.17      6.07 o 
   3   5   5      462.80      440.60      6.39 o 
   4   5   5      477.44      510.93      8.43 o 
   5   5   5       55.03       62.18      3.48 o 
   6   5   5      229.00      218.44      5.19 o 
   7   5   5      136.34      135.10      4.42 o 
   8   5   5       38.34       37.94      4.02 o 
   9   5   5        0.39        1.44      3.43 o 
   0   6   5      117.69      101.55      6.08 o 
   1   6   5       70.56       76.97      1.62 o 
   2   6   5      184.55      194.24      2.79 o 
   3   6   5     1070.17     1102.52     11.54 o 
   4   6   5      851.90      814.01      9.76 o 
   5   6   5        6.22        6.49      1.33 o 
   6   6   5        5.50        5.65      1.89 o 
   7   6   5        0.24        0.10      1.85 o 
   8   6   5       17.08       11.85      2.91 o 
   9   6   5       11.79        7.21      3.56 o 
   1   7   5      114.80      128.58      2.12 o 
   2   7   5       80.31       86.92      2.50 o 
   3   7   5      186.71      172.83      4.40 o 
   4   7   5      196.06      191.93      6.49 o 
   5   7   5        0.49       -0.25      2.20 o 
   6   7   5        0.58        1.48      1.25 o 
   7   7   5        0.54        0.45      1.61 o 
   8   7   5        6.80        5.28      3.54 o 
   9   7   5       13.20        8.56      6.82 o 
   0   8   5      263.02      272.75      6.43 o 
   1   8   5      116.99      123.55      2.22 o 
   2   8   5      335.23      346.24      5.07 o 
   3   8   5       19.21       12.61      2.82 o 
   4   8   5       10.23       10.80      2.95 o 
   5   8   5        0.76        0.73      2.48 o 
   6   8   5        6.56        4.96      2.68 o 
   7   8   5       29.74       30.88      4.02 o 
   8   8   5        2.01        1.39      2.76 o 
   1   9   5       17.57       12.89      1.18 o 
   2   9   5      397.79      365.97      5.01 o 
   3   9   5        4.30        2.47      0.78 o 
   4   9   5       89.05       92.31      4.90 o 
   5   9   5      177.42      173.84      6.54 o 
   6   9   5       46.80       44.20     11.44 o 
   7   9   5       12.77        8.42      2.95 o 
   8   9   5        9.54        6.58      5.52 o 
   0  10   5     2575.59     2637.23     23.41 o 
   1  10   5       21.84       20.59      1.65 o 
   2  10   5      191.97      194.86      4.83 o 
   3  10   5      132.58      122.44      2.68 o 
   4  10   5       82.34       89.43      4.51 o 
   5  10   5       12.82       19.53      3.52 o 
   6  10   5        0.35       -1.35      2.65 o 
   7  10   5       55.24       49.89     15.32 o 
   1  11   5       55.00       52.93      1.97 o 
   2  11   5      208.33      204.17      4.35 o 
   3  11   5       14.38       17.82      1.86 o 
   4  11   5      189.63      193.11      5.80 o 
   5  11   5       44.81       46.43      7.32 o 
   6  11   5       43.36       47.01      7.60 o 
   7  11   5        4.54        8.33      5.84 o 
   0  12   5      113.07      123.22      4.24 o 
   1  12   5        0.02        0.25      1.57 o 
   2  12   5      129.57      144.99      4.00 o 
   3  12   5      194.62      207.77      3.50 o 
   4  12   5        5.41        5.12      2.99 o 
   5  12   5       14.71       18.95      3.16 o 
   6  12   5        4.63        3.27      5.25 o 
   1  13   5       12.99       15.23      2.38 o 
   2  13   5       71.36       75.77      3.18 o 
   3  13   5       14.71       13.36      3.09 o 
   4  13   5        8.79        6.54      3.20 o 
   5  13   5        8.01        8.57      3.18 o 
   6  13   5        4.99        7.16      8.84 o 
   0  14   5        0.46        1.63      2.38 o 
   1  14   5        7.98        9.73      2.80 o 
   2  14   5       58.31       69.14      3.60 o 
   3  14   5        5.81        8.05      3.13 o 
   4  14   5       31.85       31.18      4.31 o 
   5  14   5        0.69        3.83      6.79 o 
   1  15   5        5.96        8.88      2.82 o 
   2  15   5        0.94        0.91      2.62 o 
   3  15   5        0.00        1.78      2.53 o 
   0  16   5       37.96       24.57     10.76 o 
   1  16   5       20.40       23.06      4.39 o 
   0   0   6     9924.98     9882.12    136.88 o 
   1   0   6      291.94      303.14      4.79 o 
   2   0   6     3468.71     3553.99     46.24 o 
   3   0   6     4799.30     4937.38     39.45 o 
   4   0   6       69.97       56.74      2.72 o 
   5   0   6        4.87       18.18      2.90 o 
   6   0   6       13.28       20.75      3.28 o 
   7   0   6       50.91       59.67      5.07 o 
   8   0   6        2.04        4.91      4.34 o 
   9   0   6       17.64       16.82      4.57 o 
   1   1   6       57.20       46.18      1.62 o 
   2   1   6     1149.40     1056.79      8.12 o 
   3   1   6       92.31       96.09      1.86 o 
   4   1   6        0.81        1.71      1.24 o 
   5   1   6      141.99      121.62      3.01 o 
   6   1   6     1591.25     1617.65     18.01 o 
   7   1   6       14.81       12.07      2.66 o 
   8   1   6      116.28      118.65      5.68 o 
   9   1   6        5.06        3.94      2.54 o 
   0   2   6     2565.59     2412.67     20.95 o 
   1   2   6     4182.97     4069.93     22.41 o 
   2   2   6       38.40       33.89      1.60 o 
   3   2   6      689.75      745.12      5.53 o 
   4   2   6       38.45       37.74      2.05 o 
   5   2   6       36.06       35.28      1.96 o 
   6   2   6        9.96        9.52      2.09 o 
   7   2   6       15.44       14.26      2.29 o 
   8   2   6       98.33      113.77      3.55 o 
   9   2   6       30.65       32.53      4.24 o 
   1   3   6      206.70      176.72      2.69 o 
   2   3   6      349.77      325.46      3.16 o 
   3   3   6      960.76     1005.69      7.89 o 
   4   3   6      183.43      205.25      2.73 o 
   5   3   6       33.34       35.67      1.86 o 
   6   3   6       61.80       62.33      2.86 o 
   7   3   6       61.89       61.45      2.59 o 
   8   3   6       76.28       83.72      4.04 o 
   9   3   6       59.42       66.32      7.16 o 
   0   4   6       10.67        7.68      1.91 o 
   1   4   6      256.64      239.02      3.02 o 
   2   4   6       36.96       41.54      1.38 o 
   3   4   6      260.25      289.08      2.86 o 
   4   4   6        6.51        5.79      2.11 o 
   5   4   6       40.61       39.49      2.97 o 
   6   4   6       44.61       41.45      3.53 o 
   7   4   6       42.60       46.29      3.62 o 
   8   4   6       22.18       16.96      3.31 o 
   9   4   6       10.67        5.75      3.59 o 
   1   5   6      777.85      800.70      6.51 o 
   2   5   6     1438.98     1436.16      9.62 o 
   3   5   6        5.85        5.80      2.38 o 
   4   5   6      436.98      439.43      5.44 o 
   5   5   6       62.65       70.61      3.23 o 
   6   5   6      111.75      140.60      3.91 o 
   7   5   6       10.82       16.00      2.93 o 
   8   5   6      200.59      238.70      6.69 o 
   9   5   6       10.06        5.50      3.54 o 
   0   6   6       49.28       59.32      3.25 o 
   1   6   6      566.37      572.82      5.51 o 
   2   6   6        5.53        6.23      1.45 o 
   3   6   6      923.32      930.53     10.49 o 
   4   6   6     1447.70     1364.47     16.82 o 
   5   6   6      142.02      147.10      2.98 o 
   6   6   6      225.60      238.71      4.89 o 
   7   6   6        8.42        4.54      2.69 o 
   8   6   6       33.33       30.66      3.74 o 
   9   6   6        6.18        1.96      3.67 o 
   1   7   6       13.92       19.82      1.37 o 
   2   7   6      109.36      103.71      2.52 o 
   3   7   6        8.97       15.09      2.93 o 
   4   7   6      133.36      136.39      5.08 o 
   5   7   6      118.50      121.30      4.97 o 
   6   7   6      438.81      450.31      5.96 o 
   7   7   6       18.12       17.81      2.62 o 
   8   7   6        7.66        7.28      3.46 o 
   0   8   6      543.12      570.30      7.75 o 
   1   8   6      274.53      267.35      3.32 o 
   2   8   6     1126.65     1109.79      9.73 o 
   3   8   6       99.14      113.41      4.84 o 
   4   8   6       39.56       43.46      3.94 o 
   5   8   6      137.82      132.26      4.88 o 
   6   8   6       99.08       93.56      5.54 o 
   7   8   6       15.43       10.98      3.46 o 
   8   8   6        0.29        1.04      2.81 o 
   1   9   6        0.37        0.29      0.80 o 
   2   9   6      138.27      135.69      2.98 o 
   3   9   6      378.75      368.93      4.44 o 
   4   9   6       50.36       52.01      4.79 o 
   5   9   6       45.38       35.61     10.48 o 
   6   9   6       10.79        8.94      3.35 o 
   7   9   6       95.21      108.59      7.33 o 
   8   9   6        7.11        5.55      7.39 o 
   0  10   6     1142.95     1148.19     13.82 o 
   1  10   6      120.62      119.20      2.44 o 
   2  10   6       60.81       61.22      3.04 o 
   3  10   6      533.15      591.45      7.83 o 
   4  10   6       51.87       50.80      4.17 o 
   5  10   6       28.32       21.46      3.84 o 
   6  10   6        1.81        1.25      2.64 o 
   7  10   6       60.66       64.20      9.88 o 
   1  11   6        1.30        0.53      0.85 o 
   2  11   6       30.18       33.95      2.43 o 
   3  11   6       35.20       32.93      1.78 o 
   4  11   6      111.09      111.22      5.34 o 
   5  11   6        2.29        2.25      2.65 o 
   6  11   6        0.86        2.93      3.47 o 
   7  11   6        5.16        5.08      4.70 o 
   0  12   6      320.90      310.24      5.83 o 
   1  12   6       41.90       39.75      3.20 o 
   2  12   6        7.46        6.88      2.01 o 
   3  12   6        6.12        5.70      1.43 o 
   4  12   6       41.35       40.40      3.81 o 
   5  12   6        6.13        5.25      2.76 o 
   6  12   6        7.78       10.88      4.83 o 
   1  13   6      228.73      233.17      4.76 o 
   2  13   6      287.15      292.09      5.11 o 
   3  13   6       83.74       99.37      4.27 o 
   4  13   6        4.42        5.55      3.05 o 
   5  13   6       17.90       19.79      4.34 o 
   0  14   6       54.97       35.83      7.25 o 
   1  14   6        8.80        7.71      2.50 o 
   2  14   6        2.70        1.39      1.87 o 
   3  14   6       84.81      111.04      5.40 o 
   4  14   6      240.68      289.19      6.86 o 
   1  15   6       10.50       10.45      3.23 o 
   2  15   6        4.19        3.31      3.03 o 
   3  15   6       30.50       35.99      4.43 o 
   0  16   6        6.85       10.09      5.19 o 
   1   1   7       31.69       32.24      1.82 o 
   2   1   7      121.11      109.12      2.22 o 
   3   1   7      148.95      155.62      2.97 o 
   4   1   7      168.26      189.75      2.93 o 
   5   1   7       27.22       26.11      2.34 o 
   6   1   7       76.55       83.78      3.26 o 
   7   1   7       78.57       77.11      3.12 o 
   8   1   7        0.62        0.73      1.75 o 
   9   1   7       23.40       19.54      4.39 o 
   0   2   7       19.77       10.95      2.30 o 
   1   2   7      451.37      434.18      4.26 o 
   2   2   7     1425.95     1415.08      9.54 o 
   3   2   7       37.10       44.38      1.79 o 
   4   2   7       58.05       73.46      2.16 o 
   5   2   7       34.08       35.50      2.08 o 
   6   2   7       85.02       85.50      2.65 o 
   7   2   7       82.66       89.69      3.45 o 
   8   2   7       63.84       63.09      4.95 o 
   9   2   7       47.41       62.87     10.58 o 
   1   3   7     2785.71     2867.37     18.56 o 
   2   3   7      411.65      390.75      3.96 o 
   3   3   7        2.06       -0.03      0.91 o 
   4   3   7      249.78      249.26      3.34 o 
   5   3   7      113.35      102.60      2.43 o 
   6   3   7      163.37      153.70      3.36 o 
   7   3   7      255.64      276.66      4.35 o 
   8   3   7       34.35       31.88      2.36 o 
   9   3   7        1.46        3.18      3.03 o 
   0   4   7     4987.41     5247.97     44.80 o 
   1   4   7        0.22       -0.02      1.19 o 
   2   4   7       36.61       35.62      1.71 o 
   3   4   7       24.97       24.95      2.01 o 
   4   4   7       33.37       23.37      0.80 o 
   5   4   7        1.17        1.92      2.27 o 
   6   4   7      163.34      174.50      4.85 o 
   7   4   7       53.77       50.64      4.02 o 
   8   4   7      281.95      313.19      7.22 o 
   9   4   7       15.74        7.57      3.86 o 
   1   5   7      902.25      935.59      7.33 o 
   2   5   7      382.42      364.27      3.59 o 
   3   5   7       20.56       28.56      1.35 o 
   4   5   7       26.53       45.13      3.50 o 
   5   5   7        3.23        3.17      1.60 o 
   6   5   7      165.91      193.96      4.49 o 
   7   5   7        1.18        3.08      2.52 o 
   8   5   7       18.35       17.91      3.99 o 
   9   5   7        0.38       -1.05      3.45 o 
   0   6   7       78.12       76.53      3.90 o 
   1   6   7        0.13        1.24      1.43 o 
   2   6   7       67.40       66.45      2.14 o 
   3   6   7       32.68       33.64      0.97 o 
   4   6   7      122.63      121.45      5.25 o 
   5   6   7      246.49      238.93      6.10 o 
   6   6   7       39.03       35.69      2.45 o 
   7   6   7       35.36       42.65      3.64 o 
   8   6   7       12.91        8.07      3.78 o 
   9   6   7       22.28       14.40      5.25 o 
   1   7   7      189.83      194.37      3.91 o 
   2   7   7      141.47      144.94      2.77 o 
   3   7   7      438.81      447.32      6.98 o 
   4   7   7       38.00       36.07      3.63 o 
   5   7   7       47.61       38.57      4.62 o 
   6   7   7      194.94      201.20      6.36 o 
   7   7   7        9.73        9.95      3.68 o 
   8   7   7        0.99        0.70      2.67 o 
   0   8   7      132.87      156.65      5.15 o 
   1   8   7       18.57       15.43      1.45 o 
   2   8   7       10.56        6.87      1.63 o 
   3   8   7       40.94       37.37      3.45 o 
   4   8   7       98.14       93.15      4.60 o 
   5   8   7       13.40       12.12      3.74 o 
   6   8   7        1.70        1.62      2.89 o 
   7   8   7        0.18       -0.68      2.98 o 
   8   8   7        1.56        1.17      3.26 o 
   1   9   7       10.65       19.08      1.64 o 
   2   9   7      193.54      195.55      3.61 o 
   3   9   7        2.02        1.40      0.70 o 
   4   9   7      185.28      174.69      6.48 o 
   5   9   7       17.62       14.80      3.85 o 
   6   9   7        0.34        0.56      3.14 o 
   7   9   7       25.21       20.16      4.16 o 
   8   9   7        1.05        1.59      2.87 o 
   0  10   7     3201.22     3124.45     30.56 o 
   1  10   7       23.08       21.73      1.50 o 
   2  10   7      972.85      971.76      8.50 o 
   3  10   7      147.24      168.58      3.00 o 
   4  10   7       24.53       23.16      4.39 o 
   5  10   7        3.00        3.39      3.29 o 
   6  10   7        3.80        3.06      3.53 o 
   7  10   7       85.11       99.92     15.08 o 
   1  11   7      123.11      126.68      3.30 o 
   2  11   7      134.67      134.02      3.85 o 
   3  11   7       20.44       24.77      1.48 o 
   4  11   7        2.66        5.63      3.27 o 
   5  11   7        7.29        8.44      3.53 o 
   6  11   7        8.99       14.69      4.35 o 
   7  11   7       20.88       31.84      6.64 o 
   0  12   7      297.27      319.15      6.20 o 
   1  12   7       80.60       72.91      3.23 o 
   2  12   7      380.01      407.12      6.45 o 
   3  12   7        1.75        4.03      2.58 o 
   4  12   7       96.72       97.36      5.08 o 
   5  12   7        0.02        1.40      3.31 o 
   6  12   7        0.07        0.23      2.94 o 
   1  13   7       47.88       52.74      3.09 o 
   2  13   7      132.23      152.00      4.02 o 
   3  13   7       48.51       50.13      4.25 o 
   4  13   7      254.98      279.48      6.95 o 
   5  13   7       15.61       18.17      4.21 o 
   0  14   7        1.28        4.33      3.55 o 
   1  14   7        1.13        0.45      2.48 o 
   2  14   7        5.60        2.71      2.52 o 
   3  14   7        1.75        2.36      3.30 o 
   4  14   7       78.11       95.80      5.46 o 
   1  15   7       24.60       16.94      5.15 o 
   2  15   7       11.20        8.40      3.87 o 
   3  15   7        0.86        2.59      3.19 o 
   0   0   8     3095.25     2944.74     40.29 o 
   1   0   8     2330.60     2485.73     21.65 o 
   2   0   8       93.50       70.36      2.78 o 
   3   0   8       31.71       46.57      3.10 o 
   4   0   8     3557.37     3657.40     40.11 o 
   5   0   8     1299.43     1397.33     18.48 o 
   6   0   8       26.84       18.66      3.00 o 
   7   0   8      599.84      615.70     10.81 o 
   8   0   8       15.19       14.84      3.93 o 
   9   0   8       40.91       30.19      8.33 o 
   1   1   8     1175.21     1153.24      8.40 o 
   2   1   8      189.05      184.20      2.93 o 
   3   1   8      644.76      699.80      6.07 o 
   4   1   8        5.98       10.10      1.56 o 
   5   1   8       72.26       92.08      2.87 o 
   6   1   8      364.07      379.21      4.89 o 
   7   1   8       22.51       24.25      2.57 o 
   8   1   8        0.02       -1.27      1.87 o 
   9   1   8       36.96       30.41      7.05 o 
   0   2   8      584.64      623.23      7.86 o 
   1   2   8     1767.64     1654.53     10.80 o 
   2   2   8     1315.81     1332.62     14.47 o 
   3   2   8       25.67       21.43      1.73 o 
   4   2   8       84.08      103.18      2.39 o 
   5   2   8       13.60       15.20      1.87 o 
   6   2   8      303.91      304.39      4.44 o 
   7   2   8       13.16       13.71      2.27 o 
   8   2   8        0.01        0.09      1.81 o 
   9   2   8        6.13        8.28      3.82 o 
   1   3   8      472.04      470.74      5.09 o 
   2   3   8      413.73      400.70      4.09 o 
   3   3   8      530.61      561.05      6.00 o 
   4   3   8      185.73      210.55      3.26 o 
   5   3   8      105.75      106.34      2.79 o 
   6   3   8       15.91       19.94      1.65 o 
   7   3   8        8.20        9.72      1.76 o 
   8   3   8       10.20       13.29      4.08 o 
   9   3   8        5.22        6.85      3.86 o 
   0   4   8      187.40      191.41      5.16 o 
   1   4   8      237.36      249.61      3.88 o 
   2   4   8        0.63        0.09      0.69 o 
   3   4   8       64.96       65.79      1.95 o 
   4   4   8        7.98        7.77      1.04 o 
   5   4   8        0.32        0.75      0.66 o 
   6   4   8        4.68        3.46      2.69 o 
   7   4   8       18.33       21.28      3.53 o 
   8   4   8       42.03       40.51      4.94 o 
   9   4   8       18.29       11.82      4.63 o 
   1   5   8        6.38       14.39      1.98 o 
   2   5   8      177.33      175.44      2.62 o 
   3   5   8      165.22      180.25      2.80 o 
   4   5   8        0.00        0.70      2.03 o 
   5   5   8        0.13        0.26      1.71 o 
   6   5   8      416.04      392.82      7.39 o 
   7   5   8        6.05        7.15      2.76 o 
   8   5   8        5.45        3.03      2.73 o 
   9   5   8        0.61        2.66      4.09 o 
   0   6   8       79.27       84.28      4.92 o 
   1   6   8     1301.57     1323.01     10.48 o 
   2   6   8      708.97      722.41      5.49 o 
   3   6   8       79.07       90.00      1.85 o 
   4   6   8      625.75      611.92      9.39 o 
   5   6   8      372.07      361.91      7.41 o 
   6   6   8      487.83      499.61      9.19 o 
   7   6   8        6.47        5.49      2.36 o 
   8   6   8        0.92       -1.15      2.98 o 
   1   7   8      360.50      356.54      5.29 o 
   2   7   8      667.98      634.95      6.12 o 
   3   7   8      172.34      181.53      2.74 o 
   4   7   8      266.26      280.52      6.51 o 
   5   7   8      178.96      200.24      6.46 o 
   6   7   8      142.78      142.06      7.05 o 
   7   7   8       14.22       16.95      4.76 o 
   8   7   8        3.58        0.85      3.20 o 
   0   8   8       28.86       21.50      3.70 o 
   1   8   8       28.39       28.03      1.61 o 
   2   8   8        1.43        0.62      1.29 o 
   3   8   8      111.12      118.19      2.97 o 
   4   8   8      769.41      770.43      9.96 o 
   5   8   8       24.89       20.83      4.19 o 
   6   8   8       12.03        4.95      3.42 o 
   7   8   8       13.55       13.52      4.42 o 
   8   8   8        0.01        0.50      3.89 o 
   1   9   8      143.26      147.58      2.77 o 
   2   9   8      633.25      635.38      7.05 o 
   3   9   8      361.36      362.88      6.07 o 
   4   9   8      503.44      503.40      7.79 o 
   5   9   8       95.84      102.00     12.16 o 
   6   9   8        2.24        2.06      3.46 o 
   7   9   8       18.01       16.26      4.14 o 
   0  10   8      541.89      566.24      7.68 o 
   1  10   8       55.15       41.76      3.52 o 
   2  10   8      430.63      446.18      5.90 o 
   3  10   8      216.19      203.78      4.73 o 
   4  10   8       37.47       23.90      7.82 o 
   5  10   8        0.16        0.41      3.12 o 
   6  10   8       15.83       13.31      4.61 o 
   7  10   8       10.88        7.38      4.15 o 
   1  11   8       29.58       29.66      2.34 o 
   2  11   8        3.89        5.88      1.86 o 
   3  11   8      104.39       96.68      2.14 o 
   4  11   8       86.00       90.36      4.92 o 
   5  11   8        1.61        1.90      3.03 o 
   6  11   8        1.12       -1.93      3.78 o 
   0  12   8      654.55      708.82     10.29 o 
   1  12   8       90.17      101.10      3.46 o 
   2  12   8        7.48        6.93      2.25 o 
   3  12   8        1.48        1.31      2.61 o 
   4  12   8       11.41       13.18      3.97 o 
   5  12   8       21.14       32.03      4.94 o 
   6  12   8        3.59        4.40      3.96 o 
   1  13   8        2.82        1.30      2.21 o 
   2  13   8        5.39        9.29      2.94 o 
   3  13   8        3.94        2.29      3.16 o 
   4  13   8       56.48       56.63      6.34 o 
   5  13   8       42.02       48.77      5.25 o 
   0  14   8       33.11       15.52      8.57 o 
   1  14   8       16.83       10.44      2.93 o 
   2  14   8      165.85      188.53      6.13 o 
   3  14   8       10.24       11.84      3.87 o 
   4  14   8       96.60      103.68      5.98 o 
   1  15   8       72.17       96.70      6.15 o 
   2  15   8       21.12       18.91      4.38 o 
   1   1   9      114.05      120.60      2.71 o 
   2   1   9      267.47      267.67      3.87 o 
   3   1   9       72.11       79.05      2.72 o 
   4   1   9       46.27       55.80      2.35 o 
   5   1   9       14.53       16.40      1.98 o 
   6   1   9       62.63       69.70      2.82 o 
   7   1   9        0.13       -0.08      1.81 o 
   8   1   9        1.37        0.80      1.91 o 
   9   1   9        0.00        3.06      3.39 o 
   0   2   9     2715.51     2643.71     24.34 o 
   1   2   9      418.25      425.64      4.39 o 
   2   2   9      472.72      492.62      5.15 o 
   3   2   9      740.50      776.22      8.19 o 
   4   2   9       27.42       27.14      1.83 o 
   5   2   9        6.37        6.53      1.74 o 
   6   2   9        5.68        4.62      1.70 o 
   7   2   9      150.43      172.59      4.24 o 
   8   2   9       53.07       50.65      4.35 o 
   9   2   9        5.19        3.17      3.53 o 
   1   3   9       22.86       26.66      1.81 o 
   2   3   9       11.27       12.05      1.73 o 
   3   3   9       31.32       33.03      2.45 o 
   4   3   9       15.00       16.53      1.64 o 
   5   3   9        2.23        1.67      1.48 o 
   6   3   9      602.11      622.20      6.56 o 
   7   3   9       50.52       46.80      2.47 o 
   8   3   9       70.18       70.47      5.31 o 
   9   3   9       37.51       23.87      6.65 o 
   0   4   9       23.75       15.93      2.75 o 
   1   4   9      248.62      235.74      3.90 o 
   2   4   9       28.61       29.55      1.98 o 
   3   4   9       66.45       55.96      1.97 o 
   4   4   9       63.97       68.04      2.53 o 
   5   4   9      143.03      130.48      2.56 o 
   6   4   9       55.13       51.55      1.77 o 
   7   4   9      121.87      117.29      4.47 o 
   8   4   9       74.06       81.11      4.99 o 
   9   4   9        2.54       -0.35      3.52 o 
   1   5   9      411.19      446.18      5.80 o 
   2   5   9      112.07      113.50      2.30 o 
   3   5   9      621.04      638.29      7.42 o 
   4   5   9      119.66      142.05      3.44 o 
   5   5   9        4.48        7.26      3.72 o 
   6   5   9      416.09      426.37      7.22 o 
   7   5   9       42.18       37.81      3.43 o 
   8   5   9        0.38       -0.14      3.59 o 
   0   6   9      298.89      293.31      8.01 o 
   1   6   9      359.39      351.92      5.55 o 
   2   6   9      277.83      290.51      3.62 o 
   3   6   9      856.29      910.04      7.97 o 
   4   6   9      591.56      572.56     10.06 o 
   5   6   9        9.23        6.84      3.17 o 
   6   6   9       44.58       39.04      4.39 o 
   7   6   9       14.13       12.86      4.50 o 
   8   6   9       13.27       11.56      4.63 o 
   1   7   9       83.56       90.26      3.73 o 
   2   7   9       42.69       43.77      2.49 o 
   3   7   9      192.65      205.12      3.44 o 
   4   7   9      340.01      330.35      7.08 o 
   5   7   9        7.65        4.30      3.15 o 
   6   7   9       18.43       16.60      4.13 o 
   7   7   9        3.23        2.59      3.01 o 
   8   7   9        0.12        1.84      4.47 o 
   0   8   9        0.23        2.64      3.34 o 
   1   8   9       23.11       22.35      2.67 o 
   2   8   9       44.93       52.83      3.21 o 
   3   8   9      212.89      210.30      4.34 o 
   4   8   9       82.63       81.49      4.68 o 
   5   8   9       23.10       17.84      3.77 o 
   6   8   9        2.06        1.11      2.75 o 
   7   8   9       29.31       25.35      4.97 o 
   8   8   9        3.94        8.01      5.76 o 
   1   9   9       93.63       87.26      2.49 o 
   2   9   9      627.60      628.24      7.35 o 
   3   9   9       43.99       49.70      2.56 o 
   4   9   9        0.56       -0.10      2.49 o 
   5   9   9       31.15        7.80      4.13 o 
   6   9   9        0.18        0.99      3.05 o 
   7   9   9        2.30        3.89      4.20 o 
   0  10   9      768.03      797.13     18.21 o 
   1  10   9       60.97       56.28      2.43 o 
   2  10   9      722.58      781.44      8.79 o 
   3  10   9        0.62        2.05      1.35 o 
   4  10   9       13.99       10.14      3.77 o 
   5  10   9        0.07       -1.12      3.18 o 
   6  10   9        1.69       -0.40      2.99 o 
   7  10   9       26.10       15.48      5.03 o 
   1  11   9        5.67        4.03      2.06 o 
   2  11   9      216.91      231.15      4.75 o 
   3  11   9      121.27      137.92      5.48 o 
   4  11   9      113.19      127.17      5.77 o 
   5  11   9        6.39        4.69      4.17 o 
   6  11   9        2.00        3.56      3.82 o 
   0  12   9      338.49      324.64     10.90 o 
   1  12   9       17.17       19.39      2.87 o 
   2  12   9       38.34       33.15      3.11 o 
   3  12   9      157.29      161.14      5.22 o 
   4  12   9       21.85       12.77      4.16 o 
   5  12   9        0.03        2.17      3.78 o 
   1  13   9       15.20       11.37      2.38 o 
   2  13   9       77.72       79.39      6.50 o 
   3  13   9       14.39       11.36      3.66 o 
   4  13   9        0.97       -1.08      3.18 o 
   0  14   9       18.13        8.76      5.64 o 
   1  14   9        0.22       -0.05      2.27 o 
   2  14   9       25.82       10.85      4.53 o 
   3  14   9       34.70       24.00      7.49 o 
   1  15   9       20.57       14.01      4.98 o 
   0   0  10      337.77      310.93     13.44 o 
   1   0  10       35.54       22.93      3.12 o 
   2   0  10      128.93      172.77      4.71 o 
   3   0  10      726.43      704.10     13.23 o 
   4   0  10       43.02       50.08      3.52 o 
   5   0  10        4.67        8.05      3.01 o 
   6   0  10        8.81        9.26      3.28 o 
   7   0  10        3.67        3.44      2.81 o 
   8   0  10       19.36       14.14      4.28 o 
   9   0  10        0.36        0.11      2.34 o 
   1   1  10        0.01       -0.49      1.31 o 
   2   1  10      479.91      499.70      5.84 o 
   3   1  10       21.04       24.96      2.60 o 
   4   1  10       15.76       16.38      1.85 o 
   5   1  10        5.19        7.95      2.18 o 
   6   1  10      293.34      307.12      4.86 o 
   7   1  10       25.09       25.01      2.92 o 
   8   1  10       44.70       38.97      6.43 o 
   9   1  10        0.00       -0.20      2.53 o 
   0   2  10      155.15      159.50      4.53 o 
   1   2  10      950.75      873.16      7.63 o 
   2   2  10       13.30       15.94      2.32 o 
   3   2  10      274.82      294.69      4.69 o 
   4   2  10        6.78        6.64      1.82 o 
   5   2  10       21.14       21.73      2.11 o 
   6   2  10        3.20        4.04      1.77 o 
   7   2  10        0.02        1.08      1.83 o 
   8   2  10       64.59       68.46      5.66 o 
   9   2  10       24.93       13.90      4.76 o 
   1   3  10       21.25       18.56      2.04 o 
   2   3  10      113.08      108.41      3.08 o 
   3   3  10      163.13      181.02      3.50 o 
   4   3  10       92.48      106.35      3.07 o 
   5   3  10        5.91        5.31      1.81 o 
   6   3  10        0.08       -0.41      1.35 o 
   7   3  10       31.32       28.41      2.27 o 
   8   3  10       19.98       11.60      3.65 o 
   9   3  10       24.43       18.47      4.94 o 
   0   4  10       82.52       73.14      4.14 o 
   1   4  10       22.15       25.61      2.49 o 
   2   4  10       19.88       21.63      1.93 o 
   3   4  10        7.19       10.14      1.91 o 
   4   4  10        8.25        5.51      1.52 o 
   5   4  10        1.68        1.86      1.53 o 
   6   4  10       46.19       47.69      1.59 o 
   7   4  10        0.86        1.42      2.94 o 
   8   4  10        2.65        2.65      3.03 o 
   1   5  10      381.18      408.12      5.73 o 
   2   5  10      464.99      474.17      5.18 o 
   3   5  10        0.27       -0.51      0.97 o 
   4   5  10       19.00       22.10      1.58 o 
   5   5  10       83.89       90.35      4.46 o 
   6   5  10      165.55      184.89      6.60 o 
   7   5  10        0.51        1.07      2.32 o 
   8   5  10       67.38       65.26      6.47 o 
   0   6  10       40.99       52.78      5.06 o 
   1   6  10       65.11       68.62      3.22 o 
   2   6  10        3.16        4.85      1.18 o 
   3   6  10      120.02      138.39      3.11 o 
   4   6  10      434.29      429.65      4.46 o 
   5   6  10       22.91       20.48      3.68 o 
   6   6  10       29.78       22.45      5.21 o 
   7   6  10        0.00       -0.41      2.64 o 
   8   6  10       16.60        5.51      3.56 o 
   1   7  10       65.40       70.42      4.34 o 
   2   7  10        1.81        1.08      1.10 o 
   3   7  10        0.00        0.23      1.47 o 
   4   7  10       87.23       82.59      4.71 o 
   5   7  10       31.91       30.00      3.89 o 
   6   7  10      105.35      113.51     11.22 o 
   7   7  10        0.00        2.33      3.01 o 
   8   7  10        0.77        1.66      3.69 o 
   0   8  10      251.15      290.41      7.94 o 
   1   8  10       57.58       60.95      3.33 o 
   2   8  10      309.22      322.02      5.26 o 
   3   8  10       10.02        7.26      1.49 o 
   4   8  10        0.24        0.80      2.37 o 
   5   8  10       54.84       32.93     10.99 o 
   6   8  10       16.97        7.64      3.58 o 
   7   8  10        6.39        4.37      4.45 o 
   1   9  10        7.31        8.02      1.78 o 
   2   9  10       94.77       97.37      3.72 o 
   3   9  10       78.18       77.08      2.45 o 
   4   9  10        9.12        7.07      3.27 o 
   5   9  10       28.66       14.51      5.05 o 
   6   9  10       34.18       25.76      8.00 o 
   7   9  10       37.65       26.34      7.35 o 
   0  10  10      275.65      287.23      6.41 o 
   1  10  10       87.53       85.07      2.45 o 
   2  10  10        6.60        6.94      2.12 o 
   3  10  10      117.59      138.43      4.97 o 
   4  10  10       16.46        9.08      4.10 o 
   5  10  10        4.17        1.78      3.22 o 
   6  10  10        1.15        0.60      2.91 o 
   1  11  10        3.31        2.98      2.02 o 
   2  11  10        5.26        4.79      2.66 o 
   3  11  10       21.53       16.21      4.57 o 
   4  11  10       21.45       14.06      4.57 o 
   5  11  10        0.00        0.65      3.61 o 
   6  11  10       11.94        9.55      5.01 o 
   0  12  10       99.81      100.06      4.63 o 
   1  12  10        1.62        3.67      2.02 o 
   2  12  10        0.91        1.45      1.91 o 
   3  12  10        0.45        1.95      2.87 o 
   4  12  10        9.69        4.81      3.39 o 
   5  12  10        5.34        4.42      3.88 o 
   1  13  10       28.53       17.82      3.85 o 
   2  13  10       62.61       56.32      8.04 o 
   3  13  10       19.49       10.94      4.48 o 
   4  13  10        0.87        3.17      4.05 o 
   0  14  10        1.79        4.42      4.15 o 
   1  14  10       13.11        5.09      2.84 o 
   2  14  10        0.38        0.89      2.92 o 
   3  14  10       86.78      117.25      6.64 o 
   1   1  11        7.90        6.55      1.91 o 
   2   1  11        1.62        1.89      1.71 o 
   3   1  11        1.57        0.09      1.41 o 
   4   1  11      152.94      158.15      4.11 o 
   5   1  11       20.91       22.31      2.25 o 
   6   1  11       90.93      106.34      3.60 o 
   7   1  11       44.01       43.34      4.78 o 
   8   1  11        5.38        5.98      2.45 o 
   0   2  11      223.05      201.97      5.81 o 
   1   2  11      787.91      769.05      7.32 o 
   2   2  11       63.27       64.93      2.98 o 
   3   2  11      136.14      139.04      3.62 o 
   4   2  11       50.74       54.56      2.92 o 
   5   2  11      109.04      109.26      3.31 o 
   6   2  11        0.61        0.96      1.75 o 
   7   2  11       77.93       86.47      3.67 o 
   8   2  11       25.01       15.97      4.18 o 
   1   3  11      236.66      271.40      4.27 o 
   2   3  11        0.26       -0.12      1.70 o 
   3   3  11        0.00        0.56      1.61 o 
   4   3  11       52.15       60.10      3.06 o 
   5   3  11       99.96      100.52      3.41 o 
   6   3  11      517.09      565.27      6.59 o 
   7   3  11        9.60        8.09      2.01 o 
   8   3  11        4.88        4.53      3.30 o 
   0   4  11      537.60      636.32      9.84 o 
   1   4  11      171.81      177.94      3.65 o 
   2   4  11       72.39       58.25      3.22 o 
   3   4  11      300.27      296.12      4.38 o 
   4   4  11      695.15      717.44     12.42 o 
   5   4  11        9.58       10.78      1.64 o 
   6   4  11        6.88        6.05      1.36 o 
   7   4  11        8.36        7.70      3.44 o 
   8   4  11       12.38        3.04      2.91 o 
   1   5  11      158.23      162.39      4.31 o 
   2   5  11      103.52      110.59      2.91 o 
   3   5  11       59.27       59.30      2.84 o 
   4   5  11        3.27        4.10      2.31 o 
   5   5  11        4.84        1.71      0.99 o 
   6   5  11       39.48       44.98      4.88 o 
   7   5  11        2.46        3.19      3.60 o 
   8   5  11       64.61       69.04      6.76 o 
   0   6  11      117.52      116.96      6.17 o 
   1   6  11       94.48      102.18      3.76 o 
   2   6  11       33.30       27.03      2.04 o 
   3   6  11      138.60      144.69      2.93 o 
   4   6  11        2.34        1.90      1.01 o 
   5   6  11       24.63       16.99      3.86 o 
   6   6  11       10.52       10.82      4.35 o 
   7   6  11       16.31        7.67      3.91 o 
   8   6  11        0.09        3.12      3.77 o 
   1   7  11       94.89       95.84      3.68 o 
   2   7  11       74.59       68.94      3.18 o 
   3   7  11      293.52      301.14      4.60 o 
   4   7  11      115.30      117.76      5.37 o 
   5   7  11       14.76        7.00      3.28 o 
   6   7  11       69.19       21.97     10.83 o 
   7   7  11       21.48       12.78      5.25 o 
   0   8  11        0.66       -0.69      2.48 o 
   1   8  11       75.84       79.25      3.86 o 
   2   8  11        1.56        2.29      1.89 o 
   3   8  11      135.11      140.82      3.26 o 
   4   8  11        0.35        1.99      2.53 o 
   5   8  11        1.78        2.03      2.85 o 
   6   8  11        1.74       -0.10      3.07 o 
   7   8  11        2.49        2.43      4.18 o 
   1   9  11       15.47       14.00      2.92 o 
   2   9  11        0.03       -0.51      2.14 o 
   3   9  11        4.68        3.04      1.29 o 
   4   9  11       73.53       52.55      9.34 o 
   5   9  11        7.69        5.00      3.60 o 
   6   9  11       16.59        8.13      3.85 o 
   7   9  11        0.70       -1.49      3.86 o 
   0  10  11      939.24      983.66     17.63 o 
   1  10  11       90.70       89.56      2.47 o 
   2  10  11        1.75        0.31      1.82 o 
   3  10  11        1.42        1.49      1.21 o 
   4  10  11       31.49       18.14      5.95 o 
   5  10  11        1.84        0.48      2.76 o 
   6  10  11        8.37        3.39      3.33 o 
   1  11  11       99.38      100.15      3.64 o 
   2  11  11       33.73       40.33      3.84 o 
   3  11  11       30.58       26.34      6.77 o 
   4  11  11        0.54        0.04      3.43 o 
   5  11  11       30.57        3.71      4.21 o 
   0  12  11       15.98       17.85      4.62 o 
   1  12  11        1.24        1.26      1.85 o 
   2  12  11       61.37       54.39      5.92 o 
   3  12  11       12.22        6.81      3.90 o 
   4  12  11        0.75        0.66      3.27 o 
   5  12  11       17.20       12.41      5.80 o 
   1  13  11        0.25        1.92      2.45 o 
   2  13  11       27.44       19.73      6.36 o 
   3  13  11       68.84       73.91      7.30 o 
   0  14  11       28.55       10.79      8.55 o 
   1  14  11        0.38       -0.31      2.76 o 
   2  14  11        2.17        1.86      3.75 o 
   0   0  12     5466.99     5739.54    109.23 o 
   1   0  12       14.76        8.80      3.39 o 
   2   0  12      697.69      661.85     11.00 o 
   3   0  12       64.92       58.62      5.72 o 
   4   0  12       41.42       39.52      3.90 o 
   5   0  12       52.03       56.10      4.06 o 
   6   0  12       18.51       15.10      4.34 o 
   7   0  12      156.04      184.74      6.44 o 
   8   0  12        0.47        0.18      3.36 o 
   1   1  12       70.76       82.56      3.20 o 
   2   1  12      127.54      139.27      3.65 o 
   3   1  12       78.73       78.80      4.43 o 
   4   1  12      381.01      371.70      5.81 o 
   5   1  12       73.01       81.01      2.88 o 
   6   1  12       14.78       19.57      2.50 o 
   7   1  12       21.15       20.33      2.71 o 
   8   1  12       14.00       14.29      3.04 o 
   0   2  12        6.74        1.84      3.14 o 
   1   2  12      138.46      137.64      3.89 o 
   2   2  12       66.71       68.02      3.53 o 
   3   2  12      211.58      226.64      6.16 o 
   4   2  12        3.02        3.21      2.22 o 
   5   2  12        0.03        0.95      1.80 o 
   6   2  12       23.68       20.97      2.56 o 
   7   2  12        0.75        1.62      2.00 o 
   8   2  12        4.42        4.29      3.34 o 
   1   3  12        3.06        3.05      1.96 o 
   2   3  12        2.82        1.72      1.90 o 
   3   3  12       89.58       96.76      3.41 o 
   4   3  12        0.03        1.44      1.71 o 
   5   3  12       22.93       21.18      3.26 o 
   6   3  12        0.64        0.46      1.68 o 
   7   3  12       15.02       11.49      4.00 o 
   8   3  12        0.05       -0.33      2.79 o 
   0   4  12       98.28      100.65      5.49 o 
   1   4  12        5.15        7.70      2.25 o 
   2   4  12       20.48       18.93      2.44 o 
   3   4  12       42.73       45.79      2.43 o 
   4   4  12       37.64       39.02      3.07 o 
   5   4  12        0.00        0.40      1.50 o 
   6   4  12        0.01        0.78      1.41 o 
   7   4  12       11.32        6.32      2.98 o 
   8   4  12       10.97        3.26      4.02 o 
   1   5  12        6.49        7.78      2.07 o 
   2   5  12       39.65       37.53      2.81 o 
   3   5  12       40.77       42.24      2.27 o 
   4   5  12       63.49       64.17      3.25 o 
   5   5  12      111.43      115.16      3.47 o 
   6   5  12        3.27        3.37      3.55 o 
   7   5  12       17.06        5.74      4.09 o 
   8   5  12        0.39        2.35      4.04 o 
   0   6  12        8.53        7.54      3.82 o 
   1   6  12        0.26        0.02      1.39 o 
   2   6  12        2.42       -0.27      1.45 o 
   3   6  12       29.31       34.34      2.03 o 
   4   6  12       71.72       72.33      3.41 o 
   5   6  12        6.18        2.87      2.96 o 
   6   6  12        1.93        1.78      3.19 o 
   7   6  12        0.07        1.95      3.62 o 
   1   7  12       30.01       34.87      2.39 o 
   2   7  12      121.33      133.53      3.08 o 
   3   7  12        0.02       -0.17      1.83 o 
   4   7  12       31.25       27.91      3.76 o 
   5   7  12        1.76       -0.97      2.86 o 
   6   7  12       37.68       14.07      7.81 o 
   7   7  12        3.10        2.33      4.57 o 
   0   8  12      469.22      487.85     10.19 o 
   1   8  12       13.17       15.64      2.12 o 
   2   8  12       49.31       50.25      2.00 o 
   3   8  12        6.07        9.05      1.82 o 
   4   8  12       17.13       10.08      3.56 o 
   5   8  12        9.63        2.04      2.94 o 
   6   8  12       11.38        1.10      3.41 o 
   7   8  12       32.40        6.20      4.78 o 
   1   9  12       28.20       26.71      2.23 o 
   2   9  12       43.15       46.74      4.01 o 
   3   9  12       90.57      106.76      5.92 o 
   4   9  12       63.61       35.45     11.07 o 
   5   9  12       14.54        6.89      3.44 o 
   6   9  12        4.14        0.02      2.81 o 
   0  10  12       46.12       51.89      6.78 o 
   1  10  12       66.50       62.94      2.11 o 
   2  10  12       28.64       27.27      3.28 o 
   3  10  12       76.40       71.20      9.74 o 
   4  10  12        0.86        0.66      3.50 o 
   5  10  12       12.48        1.23      3.47 o 
   6  10  12        1.72        0.63      3.05 o 
   1  11  12        9.40       10.17      3.18 o 
   2  11  12        1.44        1.58      2.28 o 
   3  11  12       29.72       11.42      5.63 o 
   4  11  12        1.96        0.41      2.99 o 
   5  11  12        8.50        1.23      3.76 o 
   0  12  12       22.63       21.24      5.22 o 
   1  12  12        1.70        0.54      1.94 o 
   2  12  12        6.75        1.72      2.99 o 
   3  12  12        0.01       -1.36      3.64 o 
   4  12  12       15.40        8.65      4.89 o 
   1  13  12        6.11        4.01      3.13 o 
   2  13  12        9.00        9.50      4.65 o 
   3  13  12       23.75       13.24      5.37 o 
   0  14  12        1.67        2.82      4.81 o 
   1   1  13        0.03        0.29      1.71 o 
   2   1  13       66.33       72.29      3.19 o 
   3   1  13        0.04       -1.85      1.96 o 
   4   1  13        2.25        4.24      2.51 o 
   5   1  13        8.08        9.66      2.33 o 
   6   1  13       33.58       34.46      3.39 o 
   7   1  13        0.12        1.80      2.35 o 
   8   1  13        0.24        0.62      2.70 o 
   0   2  13       39.63       47.62      4.85 o 
   1   2  13      279.36      290.20      5.36 o 
   2   2  13       28.72       28.29      3.40 o 
   3   2  13       95.95       96.19      3.79 o 
   4   2  13      155.69      168.31      4.43 o 
   5   2  13        2.75        3.44      1.89 o 
   6   2  13        0.03       -0.68      2.10 o 
   7   2  13       13.94       10.29      2.98 o 
   8   2  13        6.34        5.35      3.89 o 
   1   3  13      418.92      466.98      6.03 o 
   2   3  13      258.67      267.42      5.24 o 
   3   3  13        0.24        1.23      2.12 o 
   4   3  13       98.10      120.04      4.68 o 
   5   3  13       27.22       30.37      2.70 o 
   6   3  13      247.35      264.97      5.70 o 
   7   3  13       14.07        6.82      2.96 o 
   8   3  13        4.21       -1.10      2.94 o 
   0   4  13      424.21      420.23      8.49 o 
   1   4  13      256.36      230.98      4.36 o 
   2   4  13      317.95      327.56      5.45 o 
   3   4  13       18.40       15.65      2.32 o 
   4   4  13       67.23       75.94      3.33 o 
   5   4  13      324.16      341.09      5.44 o 
   6   4  13      197.24      207.84      4.80 o 
   7   4  13       48.39       22.76     10.66 o 
   8   4  13        0.69        0.81      3.22 o 
   1   5  13       67.56       61.74      2.93 o 
   2   5  13        0.69        0.86      2.00 o 
   3   5  13      229.33      237.86      5.12 o 
   4   5  13      226.17      264.61      4.91 o 
   5   5  13        0.22        1.98      1.50 o 
   6   5  13      329.37      343.23      8.61 o 
   7   5  13       14.29        4.14      3.90 o 
   0   6  13      123.63      124.27      5.58 o 
   1   6  13       97.49       98.93      3.75 o 
   2   6  13       91.09      101.05      2.96 o 
   3   6  13      136.73      160.67      3.87 o 
   4   6  13       27.35       27.23      2.75 o 
   5   6  13        3.69        2.60      3.29 o 
   6   6  13       15.61        1.40      3.46 o 
   7   6  13       11.58        5.28      3.83 o 
   1   7  13       68.48       72.33      3.01 o 
   2   7  13       37.27       40.02      2.54 o 
   3   7  13      201.12      213.49      3.59 o 
   4   7  13      114.47      114.43      4.07 o 
   5   7  13        5.98        1.61      3.25 o 
   6   7  13       44.11        3.05      3.93 o 
   7   7  13        1.59        0.97      3.81 o 
   0   8  13       25.70       24.85      6.07 o 
   1   8  13       10.03       10.13      2.17 o 
   2   8  13        1.41        2.07      1.24 o 
   3   8  13       98.55       95.21      3.11 o 
   4   8  13        0.04        1.03      2.85 o 
   5   8  13        1.50        0.42      3.10 o 
   6   8  13        6.48        0.45      3.29 o 
   1   9  13        0.08        0.67      1.76 o 
   2   9  13       68.32       65.59      3.65 o 
   3   9  13        8.98        8.65      2.18 o 
   4   9  13       22.20       10.97      4.88 o 
   5   9  13        3.63        2.06      3.11 o 
   6   9  13        8.32        0.27      2.93 o 
   0  10  13       35.87       34.55      5.21 o 
   1  10  13       90.84      102.68      5.36 o 
   2  10  13        1.61        1.13      2.01 o 
   3  10  13       50.14       25.30     11.01 o 
   4  10  13       22.46        7.57      4.54 o 
   5  10  13       39.92       11.38      5.94 o 
   1  11  13       13.83       13.95      3.17 o 
   2  11  13       51.26       57.02      6.68 o 
   3  11  13       70.77       59.37     17.80 o 
   4  11  13       53.11       32.50     12.00 o 
   0  12  13       28.17       34.60      8.78 o 
   1  12  13        0.65        1.99      2.41 o 
   2  12  13      148.87      185.23      7.47 o 
   3  12  13        7.19        3.98      4.43 o 
   1  13  13        2.68        6.44      3.95 o 
   2  13  13        0.25        1.18      3.65 o 
   0   0  14      805.57      783.13     15.72 o 
   1   0  14       10.79       12.97      3.91 o 
   2   0  14     1051.45     1069.54     27.74 o 
   3   0  14      272.22      282.98      9.93 o 
   4   0  14       11.46       14.89      4.25 o 
   5   0  14        2.03        0.91      2.74 o 
   6   0  14        5.98        6.94      4.33 o 
   7   0  14       16.56       17.25      4.47 o 
   8   0  14       13.07        8.56      4.00 o 
   1   1  14       15.35       11.90      3.34 o 
   2   1  14      312.77      324.72      6.66 o 
   3   1  14        1.17        2.37      2.31 o 
   4   1  14       11.62       10.48      3.10 o 
   5   1  14        0.01       -0.53      2.05 o 
   6   1  14        0.77        1.93      2.41 o 
   7   1  14       88.18       97.50      5.09 o 
   8   1  14        0.53        2.20      3.70 o 
   0   2  14      342.26      331.32      7.73 o 
   1   2  14       16.86       13.45      2.58 o 
   2   2  14      123.92      132.16      4.37 o 
   3   2  14      125.03      135.63      4.12 o 
   4   2  14      239.89      261.55      7.55 o 
   5   2  14       14.07       14.35      2.48 o 
   6   2  14       13.45       12.41      3.11 o 
   7   2  14        1.58        1.66      3.73 o 
   1   3  14        4.47        5.10      2.11 o 
   2   3  14       69.23       68.49      3.76 o 
   3   3  14        6.75        4.86      2.52 o 
   4   3  14      129.95      142.72      4.40 o 
   5   3  14       13.68       14.86      3.09 o 
   6   3  14       33.23       31.78      3.79 o 
   7   3  14        1.65       -0.09      3.01 o 
   0   4  14       89.67       84.94      5.40 o 
   1   4  14        0.86        1.85      1.92 o 
   2   4  14       19.39       17.16      2.99 o 
   3   4  14       22.20       27.51      2.80 o 
   4   4  14       46.84       46.71      3.41 o 
   5   4  14       26.16       26.16      3.25 o 
   6   4  14        8.22        6.30      3.55 o 
   7   4  14       29.57        7.45      4.64 o 
   1   5  14      134.54      132.30      4.01 o 
   2   5  14      104.13      102.81      3.73 o 
   3   5  14        3.46        2.43      1.87 o 
   4   5  14       48.78       50.59      3.26 o 
   5   5  14       56.54       61.07      4.61 o 
   6   5  14       87.05       88.09     13.85 o 
   7   5  14        1.05       -0.30      3.10 o 
   0   6  14      104.36      117.08      5.87 o 
   1   6  14        0.21        1.42      2.02 o 
   2   6  14        5.31       10.08      2.14 o 
   3   6  14      154.10      153.96      4.95 o 
   4   6  14       48.47       41.04      5.20 o 
   5   6  14        7.42        4.71      4.03 o 
   6   6  14       36.34        4.74      3.93 o 
   7   6  14        1.77        2.45      4.01 o 
   1   7  14      283.42      267.88      5.19 o 
   2   7  14      112.28      122.44      3.63 o 
   3   7  14        1.42        1.72      1.58 o 
   4   7  14        0.61        1.87      2.25 o 
   5   7  14       16.35        4.39      3.75 o 
   6   7  14        0.01        0.47      3.37 o 
   0   8  14       24.71       35.26      5.16 o 
   1   8  14        7.39        6.62      2.48 o 
   2   8  14       66.12       70.34      5.10 o 
   3   8  14       15.25       10.16      2.81 o 
   4   8  14       60.97       68.19     11.19 o 
   5   8  14        4.59        0.85      2.88 o 
   6   8  14       45.58       28.18     12.68 o 
   1   9  14       11.43        8.11      2.24 o 
   2   9  14        8.68        5.06      2.73 o 
   3   9  14        3.62        1.29      2.18 o 
   4   9  14       23.67       12.57      5.43 o 
   5   9  14        0.49        1.63      3.17 o 
   0  10  14       29.92       29.33      6.28 o 
   1  10  14        6.50        6.22      3.48 o 
   2  10  14       21.95       22.66      3.67 o 
   3  10  14        1.62        0.63      4.26 o 
   4  10  14        8.17        1.34      3.61 o 
   5  10  14        3.02        1.08      3.14 o 
   1  11  14        6.31        8.40      3.51 o 
   2  11  14        0.75       -0.99      4.24 o 
   3  11  14       17.79        6.66      4.48 o 
   4  11  14        2.35       -0.87      3.87 o 
   0  12  14       28.17       29.53      5.89 o 
   1  12  14        8.13        7.65      3.46 o 
   2  12  14       40.78       20.55      9.12 o 
   3  12  14        6.78        2.06      3.19 o 
   1   1  15       30.99       29.69      3.09 o 
   2   1  15        2.35        2.41      2.09 o 
   3   1  15        3.05        1.92      2.23 o 
   4   1  15       10.68       10.86      3.24 o 
   5   1  15        0.82        0.88      2.02 o 
   6   1  15        9.35        6.65      3.37 o 
   7   1  15       64.90       65.97      7.16 o 
   0   2  15      916.90      924.79     15.04 o 
   1   2  15       43.28       41.82      3.10 o 
   2   2  15       83.60       82.71      3.69 o 
   3   2  15        4.66        7.04      2.56 o 
   4   2  15       17.92       18.68      3.52 o 
   5   2  15       28.89       23.12      3.01 o 
   6   2  15       15.14        9.82      3.22 o 
   7   2  15       41.71       33.24      6.28 o 
   1   3  15        6.16        6.45      2.39 o 
   2   3  15       33.88       28.09      3.37 o 
   3   3  15       15.09       21.56      3.03 o 
   4   3  15      120.34      130.60      4.57 o 
   5   3  15       42.73       45.38      3.28 o 
   6   3  15      123.31      136.96      4.60 o 
   7   3  15        5.52        3.73      4.02 o 
   0   4  15      351.16      372.19      8.39 o 
   1   4  15        3.10        3.70      2.12 o 
   2   4  15       81.45       84.76      3.81 o 
   3   4  15      117.17      111.23      3.94 o 
   4   4  15      569.07      571.83     13.31 o 
   5   4  15        0.22        1.65      1.91 o 
   6   4  15       68.24       53.92     11.40 o 
   7   4  15       13.49        2.57      4.40 o 
   1   5  15       20.72       17.13      2.63 o 
   2   5  15        1.53       -0.37      1.86 o 
   3   5  15        4.05        7.51      2.16 o 
   4   5  15        1.23        3.49      2.15 o 
   5   5  15        0.03       -0.55      1.74 o 
   6   5  15       37.21       21.78      7.04 o 
   7   5  15       17.37        2.78      3.92 o 
   0   6  15       10.48       12.53      4.32 o 
   1   6  15       70.71       69.48      3.52 o 
   2   6  15       45.36       40.47      2.81 o 
   3   6  15      174.86      188.66      5.01 o 
   4   6  15       32.30       31.40      4.61 o 
   5   6  15        0.15        0.18      3.45 o 
   6   6  15       56.40       28.19     12.09 o 
   1   7  15        7.75        9.53      2.45 o 
   2   7  15       23.17       24.03      2.91 o 
   3   7  15      175.22      194.51      4.02 o 
   4   7  15       53.48       49.63      7.20 o 
   5   7  15        0.12       -0.39      3.11 o 
   6   7  15        0.18        1.07      3.53 o 
   0   8  15        0.00        2.30      3.90 o 
   1   8  15        0.41       -0.92      1.79 o 
   2   8  15       53.14       59.98      5.53 o 
   3   8  15       22.64       14.32      3.06 o 
   4   8  15        0.92       -0.35      2.93 o 
   5   8  15        0.29        1.00      2.97 o 
   1   9  15       34.70       35.98      3.58 o 
   2   9  15        6.30        4.82      3.10 o 
   3   9  15        3.48        0.50      2.77 o 
   4   9  15        0.67        0.34      3.03 o 
   5   9  15       15.49        9.02      4.46 o 
   0  10  15        0.70       -2.01      4.43 o 
   1  10  15        1.79        3.71      2.95 o 
   2  10  15       29.45       30.09      4.08 o 
   3  10  15       10.86        1.90      4.26 o 
   4  10  15       56.01       42.73     15.60 o 
   1  11  15       16.42       19.55      4.20 o 
   2  11  15       13.79       13.44      5.07 o 
   3  11  15        8.64        2.54      4.46 o 
   0  12  15       80.02      104.35     13.09 o 
   1  12  15        0.11       -1.37      3.77 o 
   0   0  16     2129.09     1990.36     69.64 o 
   1   0  16       61.27       55.67      5.25 o 
   2   0  16      492.22      488.32     16.65 o 
   3   0  16       26.54       28.04      5.44 o 
   4   0  16       40.00       36.77      7.67 o 
   5   0  16        5.87        5.41      3.93 o 
   6   0  16        1.31        0.70      3.40 o 
   7   0  16       71.04       94.52      7.22 o 
   1   1  16        0.51        0.39      2.04 o 
   2   1  16      157.09      149.96      4.51 o 
   3   1  16       88.20       90.05      4.43 o 
   4   1  16      218.12      220.02      6.28 o 
   5   1  16       78.54       93.79      4.34 o 
   6   1  16        2.10        0.92      2.63 o 
   7   1  16        2.49        2.17      3.04 o 
   0   2  16       41.55       39.81      4.51 o 
   1   2  16        8.56        7.50      2.67 o 
   2   2  16      120.17      116.16      4.22 o 
   3   2  16      131.95      140.63      4.47 o 
   4   2  16        2.11        1.01      2.08 o 
   5   2  16        0.12       -0.54      2.02 o 
   6   2  16        0.05        0.14      2.31 o 
   7   2  16        0.71        0.96      3.58 o 
   1   3  16        8.70        8.47      2.62 o 
   2   3  16       17.52       15.85      3.13 o 
   3   3  16        1.86        0.71      2.11 o 
   4   3  16       12.57        9.70      3.46 o 
   5   3  16        0.07        1.11      2.21 o 
   6   3  16        0.05        1.01      2.99 o 
   7   3  16       12.09       13.44      6.92 o 
   0   4  16      100.30      101.09      6.12 o 
   1   4  16        2.52        3.26      2.30 o 
   2   4  16        0.88        3.33      2.23 o 
   3   4  16       76.21       87.62      4.27 o 
   4   4  16       39.63       44.02      4.19 o 
   5   4  16        0.61        0.56      2.16 o 
   6   4  16        0.75       -1.11      3.13 o 
   1   5  16        8.98       11.39      2.70 o 
   2   5  16       27.73       31.36      3.06 o 
   3   5  16       69.34       62.74      4.32 o 
   4   5  16       35.05       39.70      5.05 o 
   5   5  16       45.64       28.07      7.17 o 
   6   5  16       33.47       14.56      6.23 o 
   0   6  16        0.37       -1.23      3.98 o 
   1   6  16       26.17       28.43      3.02 o 
   2   6  16       16.54       13.39      2.59 o 
   3   6  16       18.31       19.68      2.99 o 
   4   6  16        3.96        4.00      2.96 o 
   5   6  16        2.48        0.36      3.01 o 
   6   6  16       25.01       12.79      5.95 o 
   1   7  16       10.20        4.92      2.54 o 
   2   7  16        5.12        7.42      3.42 o 
   3   7  16        2.92        2.84      2.82 o 
   4   7  16       30.92       26.39      5.09 o 
   5   7  16        4.56        2.29      4.31 o 
   0   8  16      472.84      491.20     13.63 o 
   1   8  16       33.29       32.73      3.56 o 
   2   8  16       35.45       34.24      6.26 o 
   3   8  16       11.56       10.76      2.89 o 
   4   8  16        2.09        1.61      3.75 o 
   5   8  16        1.24        1.02      4.28 o 
   1   9  16      107.07      108.80      5.20 o 
   2   9  16        0.01       -0.01      3.02 o 
   3   9  16       15.12        9.40      4.43 o 
   4   9  16        2.20        0.91      3.51 o 
   0  10  16       26.98       27.89      5.80 o 
   1  10  16       21.30       17.67      4.49 o 
   2  10  16        1.10        1.52      3.21 o 
   3  10  16       29.41        7.48      5.41 o 
   1  11  16        8.71        7.81      3.39 o 
   2  11  16        0.19        0.34      3.43 o 
   1   1  17        0.33        1.37      2.12 o 
   2   1  17       21.01       22.06      3.17 o 
   3   1  17        0.22        1.82      2.56 o 
   4   1  17        6.04        4.48      3.38 o 
   5   1  17       29.65       30.25      3.82 o 
   6   1  17        0.65        2.06      2.78 o 
   0   2  17       77.71       84.62      5.16 o 
   1   2  17       17.01       12.94      2.76 o 
   2   2  17       60.26       61.75      3.69 o 
   3   2  17        5.54        8.72      2.94 o 
   4   2  17        1.09       -0.89      2.57 o 
   5   2  17        2.31        2.03      2.53 o 
   6   2  17        0.56        0.40      2.56 o 
   1   3  17      141.65      157.20      4.63 o 
   2   3  17      124.48      137.71      4.84 o 
   3   3  17       17.45       15.47      3.01 o 
   4   3  17        0.09       -0.56      2.64 o 
   5   3  17        0.09       -0.75      2.19 o 
   6   3  17       50.72       18.37      9.26 o 
   0   4  17      358.07      384.18     13.62 o 
   1   4  17       13.92        8.92      2.94 o 
   2   4  17       25.93       22.57      2.98 o 
   3   4  17       98.37      103.52      4.59 o 
   4   4  17       93.52       77.87      4.60 o 
   5   4  17       46.51       32.74      6.13 o 
   6   4  17       55.05       25.65      9.09 o 
   1   5  17      117.74      116.48      4.46 o 
   2   5  17        4.37        4.46      2.62 o 
   3   5  17       95.29       93.90      3.71 o 
   4   5  17      142.53      152.27      6.17 o 
   5   5  17       12.84        8.65      4.49 o 
   6   5  17       81.11       62.88     27.50 o 
   0   6  17        0.09        1.02      3.38 o 
   1   6  17       15.70       15.89      3.43 o 
   2   6  17       35.94       31.74      3.71 o 
   3   6  17       77.58       93.09      5.37 o 
   4   6  17        7.35        4.38      3.09 o 
   5   6  17        0.09        2.64      4.03 o 
   1   7  17       14.67       11.58      3.19 o 
   2   7  17       14.39       14.13      2.95 o 
   3   7  17       71.57       76.86      6.44 o 
   4   7  17       45.47       39.19      6.15 o 
   5   7  17        0.06       -0.48      3.47 o 
   0   8  17       13.54        6.49      4.72 o 
   1   8  17        1.06        3.80      2.50 o 
   2   8  17       17.88       16.10      3.53 o 
   3   8  17        7.76        3.47      4.35 o 
   4   8  17        7.50        4.03      4.00 o 
   1   9  17        1.55        5.13      3.49 o 
   2   9  17       13.83        6.12      3.89 o 
   3   9  17        0.28        0.01      3.59 o 
   0  10  17        3.51        6.21      5.05 o 
   1  10  17        3.10        0.50      2.43 o 
   2  10  17        1.93        1.81      4.38 o 
   0   0  18      301.63      287.66     11.56 o 
   1   0  18        1.23        2.72      3.43 o 
   2   0  18       24.51       17.55      4.61 o 
   3   0  18       75.68       67.61      6.61 o 
   4   0  18       19.79       15.44      5.31 o 
   5   0  18       19.64       16.76      5.56 o 
   6   0  18        0.20        0.91      3.92 o 
   1   1  18       11.40       14.56      2.98 o 
   2   1  18       14.06        9.73      2.88 o 
   3   1  18       13.96       16.26      3.72 o 
   4   1  18        3.35        2.23      2.69 o 
   5   1  18        5.63        5.94      3.20 o 
   6   1  18        0.05       -0.78      3.05 o 
   0   2  18        0.35        0.38      2.82 o 
   1   2  18        5.54        8.35      2.86 o 
   2   2  18        4.71        1.59      2.39 o 
   3   2  18       32.23       28.48      3.54 o 
   4   2  18       16.86        9.73      3.51 o 
   5   2  18        2.14        1.87      2.51 o 
   6   2  18        0.13        2.44      3.02 o 
   1   3  18        2.41        3.02      2.62 o 
   2   3  18        3.38        1.70      2.37 o 
   3   3  18        0.01       -0.51      2.25 o 
   4   3  18       10.14        4.99      3.45 o 
   5   3  18        2.14        1.48      2.79 o 
   0   4  18      131.23      141.36      6.47 o 
   1   4  18        1.74        2.66      2.31 o 
   2   4  18        0.58        1.09      2.51 o 
   3   4  18       20.83       22.83      3.36 o 
   4   4  18       16.22       11.61      3.56 o 
   5   4  18        7.28        1.59      4.48 o 
   1   5  18      108.31      122.89      4.56 o 
   2   5  18       51.41       55.28      3.88 o 
   3   5  18        7.02        9.35      2.75 o 
   4   5  18        7.17        3.19      3.19 o 
   5   5  18        7.37        4.32      4.50 o 
   0   6  18        4.02       10.58      4.42 o 
   1   6  18        0.19        0.50      2.33 o 
   2   6  18        0.07       -0.34      2.16 o 
   3   6  18       13.61        6.60      3.07 o 
   4   6  18        1.23        1.51      4.13 o 
   1   7  18       57.04       49.81      3.63 o 
   2   7  18        9.75        6.99      3.49 o 
   3   7  18        0.54        2.52      3.08 o 
   4   7  18        0.01        0.00      2.98 o 
   0   8  18       36.59       34.45      5.18 o 
   1   8  18        0.00        2.51      3.44 o 
   2   8  18        0.60       -0.04      3.34 o 
   3   8  18        3.04       -0.66      4.26 o 
   1   9  18        0.78        0.68      3.23 o 
   2   9  18        9.91        4.42      3.79 o 
   1   1  19        1.01        2.04      2.33 o 
   2   1  19        0.84        1.53      2.38 o 
   3   1  19        0.00        0.73      2.65 o 
   4   1  19        0.11       -1.58      2.67 o 
   5   1  19        0.80        3.02      2.86 o 
   0   2  19       58.73       54.79      7.36 o 
   1   2  19        9.00        9.61      2.77 o 
   2   2  19       10.66       11.47      2.95 o 
   3   2  19       24.26       19.56      3.50 o 
   4   2  19        3.97        1.93      2.92 o 
   5   2  19        0.38        0.12      2.90 o 
   1   3  19       43.44       46.54      3.48 o 
   2   3  19        1.27       -0.48      2.61 o 
   3   3  19        3.26        4.76      2.99 o 
   4   3  19       23.25       14.69      3.83 o 
   5   3  19       13.49        5.00      3.72 o 
   0   4  19      299.82      309.93     10.57 o 
   1   4  19        0.44        0.89      2.12 o 
   2   4  19        1.66        2.49      2.62 o 
   3   4  19        5.87        5.33      2.90 o 
   4   4  19       11.88        8.11      3.23 o 
   1   5  19        5.29        3.55      2.68 o 
   2   5  19        2.48        1.79      2.73 o 
   3   5  19        0.16       -1.00      2.68 o 
   4   5  19       19.16       12.75      4.43 o 
   0   6  19        1.47       -0.86      3.23 o 
   1   6  19        3.88        1.34      2.66 o 
   2   6  19        1.29        0.45      2.74 o 
   3   6  19       24.03       17.84      3.83 o 
   4   6  19        0.06        0.38      3.61 o 
   1   7  19        0.02       -0.73      2.57 o 
   2   7  19        0.58        0.23      2.43 o 
   3   7  19       41.69       28.33      5.56 o 
   0   8  19        0.01        5.08      4.35 o 
   1   8  19        0.00       -0.73      3.01 o 
   2   8  19       10.19        6.27      4.30 o 
   0   0  20       17.99       30.65      7.27 o 
   1   0  20       10.32       11.09      4.43 o 
   2   0  20        4.09       -0.24      3.42 o 
   3   0  20       45.58       17.79     11.94 o 
   4   0  20        6.72        4.86      4.60 o 
   1   1  20        0.01        1.16      1.98 o 
   2   1  20       27.95       11.55      3.72 o 
   3   1  20       60.16       56.86      9.76 o 
   4   1  20        6.57        3.04      3.23 o 
   0   2  20        6.60        3.88      3.49 o 
   1   2  20        4.04        3.36      2.68 o 
   2   2  20       22.85       20.69      4.54 o 
   3   2  20        6.07        3.60      3.14 o 
   4   2  20       12.40        9.66      4.00 o 
   1   3  20        2.20        1.01      2.39 o 
   2   3  20        0.16       -1.32      2.66 o 
   3   3  20        0.15        1.56      2.44 o 
   4   3  20        0.23       -1.22      2.82 o 
   0   4  20       74.56       79.37      8.11 o 
   1   4  20        3.97        3.38      3.15 o 
   2   4  20        3.47        4.48      3.50 o 
   3   4  20       19.83       16.50      3.72 o 
   4   4  20       11.75        5.57      4.43 o 
   1   5  20        7.24        4.86      3.12 o 
   2   5  20       19.46       21.60      3.77 o 
   3   5  20       42.26       36.28      4.05 o 
   0   6  20        9.12        5.22      5.47 o 
   1   6  20        2.99        4.01      3.22 o 
   2   6  20       25.83       23.79      3.78 o 
   1   7  20        4.04        5.44      3.11 o 
   1   1  21        4.11        1.82      2.54 o 
   2   1  21       12.57        6.29      3.44 o 
   3   1  21       16.47        9.03      3.86 o 
   0   2  21       83.98       52.46     15.06 o 
   1   2  21        9.92        5.62      3.02 o 
   2   2  21       13.57        8.13      3.38 o 
   3   2  21        7.58        3.89      3.73 o 
   1   3  21        0.00        0.29      2.37 o 
   2   3  21        3.16        0.64      2.42 o 
   3   3  21        0.73        1.28      3.48 o 
   0   4  21       40.46       33.68      8.85 o 
   1   4  21        0.72        1.08      2.18 o 
   2   4  21        0.33        0.04      2.91 o 
   1   5  21       46.50       41.68      6.87 o 
   2   5  21        1.55        3.67      3.83 o 
   0   0  22        3.76        2.67      5.20 o 
   1   0  22        0.13        1.46      3.75 o 
   2   0  22       64.38       77.40     12.11 o 
   1   1  22       21.76       16.35      3.70 o 
   2   1  22        2.69        0.09      3.19 o 
   0   2  22       51.36       41.74     11.85 o 
   1   2  22        4.21        4.87      3.07 o 
   1   3  22        3.10        2.08      3.37 o 
                                                 
